# Supplementary material for: THetA: inferring intra-tumor heterogeneity from high-throughput DNA sequencing data
Source: Genome Biol. 2013 Jul 29;14(7):R80. doi: 10.1186/gb-2013-14-7-r80 (PMC4054893; doi:10.1186/gb-2013-14-7-r80)
Supplement: Additional file 2 — THetA software package at the time of publication. In general, it is recommended that the latest version of THetA be downloaded from [60]. [file gb-2013-14-7-r80-S2.GZ]

Archive with 54 entries (43 files):
- THetA_Beta_0.03_src
- THetA_Beta_0.03_src/example
- THetA_Beta_0.03_src/example/PD4120a.intervals
- THetA_Beta_0.03_src/example/example.pdf
- THetA_Beta_0.03_src/README.txt
- THetA_Beta_0.03_src/install
- THetA_Beta_0.03_src/build.xml
- THetA_Beta_0.03_src/doc
- THetA_Beta_0.03_src/doc/LICENSE.txt
- THetA_Beta_0.03_src/doc/MANUAL.txt
- THetA_Beta_0.03_src/doc/RELEASE_NOTES.txt
- THetA_Beta_0.03_src/java
- THetA_Beta_0.03_src/java/src
- THetA_Beta_0.03_src/java/src/BICSeqToTHetA.java
- THetA_Beta_0.03_src/java/src/ColumnOfC.java
- THetA_Beta_0.03_src/java/src/ColumnOfCNew.java
- THetA_Beta_0.03_src/java/src/ProblemSolver.java
- THetA_Beta_0.03_src/java/src/bruteColumnGenerator.java
- THetA_Beta_0.03_src/java/src/generateAllValidC.java
- THetA_Beta_0.03_src/java/src/runTHetA.java
- THetA_Beta_0.03_src/matlab
- THetA_Beta_0.03_src/matlab/mainMethod
- THetA_Beta_0.03_src/matlab/mainMethod/checkValidC.m
- THetA_Beta_0.03_src/matlab/mainMethod/figuresize.m
- THetA_Beta_0.03_src/matlab/mainMethod/filterBests.m
- THetA_Beta_0.03_src/matlab/mainMethod/generateNextC.m
- THetA_Beta_0.03_src/matlab/mainMethod/lessThanCol.m
- THetA_Beta_0.03_src/matlab/mainMethod/multinomialLikelihood.m
- THetA_Beta_0.03_src/matlab/mainMethod/plotResultsFromFile.m
- THetA_Beta_0.03_src/matlab/mainMethod/projectSimplex.m
- THetA_Beta_0.03_src/matlab/mainMethod/runTHetA.m
- THetA_Beta_0.03_src/matlab/mainMethod/runTHetAMultipleTumorPopulations.m
- THetA_Beta_0.03_src/matlab/mainMethod/saveResults.m
- THetA_Beta_0.03_src/matlab/tools
- THetA_Beta_0.03_src/matlab/tools/minConf
- THetA_Beta_0.03_src/matlab/tools/minConf/SquaredError.m
- THetA_Beta_0.03_src/matlab/tools/minConf/example_minConf.m
- THetA_Beta_0.03_src/matlab/tools/minConf/mexAll.m
- THetA_Beta_0.03_src/matlab/tools/minConf/myProcessOptions.m
- THetA_Beta_0.03_src/matlab/tools/minConf/minConf
- THetA_Beta_0.03_src/matlab/tools/minConf/minConf/boundProject.m
- THetA_Beta_0.03_src/matlab/tools/minConf/minConf/linearProject.m
- THetA_Beta_0.03_src/matlab/tools/minConf/minConf/minConf_PQN.m
- THetA_Beta_0.03_src/matlab/tools/minConf/minConf/minConf_SPG.m
- THetA_Beta_0.03_src/matlab/tools/minConf/minConf/minConf_TMP.m
- THetA_Beta_0.03_src/matlab/tools/minConf/minConf/projectSimplex.m
- THetA_Beta_0.03_src/matlab/tools/minConf/minFunc
- THetA_Beta_0.03_src/matlab/tools/minConf/minFunc/autoGrad.m
- THetA_Beta_0.03_src/matlab/tools/minConf/minFunc/dampedUpdate.m
- THetA_Beta_0.03_src/matlab/tools/minConf/minFunc/isLegal.m
- THetA_Beta_0.03_src/matlab/tools/minConf/minFunc/lbfgs.m
- THetA_Beta_0.03_src/matlab/tools/minConf/minFunc/lbfgsHvFunc2.m
- THetA_Beta_0.03_src/matlab/tools/minConf/minFunc/lbfgsUpdate.m
- THetA_Beta_0.03_src/matlab/tools/minConf/minFunc/polyinterp.m
