# Supplementary material for: THetA: inferring intra-tumor heterogeneity from high-throughput DNA sequencing data
Source: Genome Biol. 2013 Jul 29;14(7):R80. doi: 10.1186/gb-2013-14-7-r80 (PMC4054893; doi:10.1186/gb-2013-14-7-r80)
Supplement: Additional file 2 — THetA software package at the time of publication. In general, it is recommended that the latest version of THetA be downloaded from [60]. [file gb-2013-14-7-r80-S2.GZ › THetA_Beta_0.03_src/example/PD4120a.intervals]

#ID	chrm	start	end	tumorCount	normalCount
start_1_10001:end_1_570000	1	10001	570000	1075438	73714
start_1_570001:end_1_106068800	1	570001	106068800	69021236	18495636
start_1_106068801:end_1_110651200	1	106068801	110651200	4411350	817653
start_1_110651201:end_1_112383500	1	110651201	112383500	2143221	317518
start_1_112383501:end_1_121485200	1	112383501	121485200	9176462	1698888
start_1_142535401:end_1_142967500	1	142535401	142967500	233559	54421
start_1_143117701:end_1_145096500	1	143117701	145096500	1139133	167391
start_1_145096501:end_1_249240400	1	145096501	249240400	141265465	18235078
start_2_10201:end_2_132949000	2	10201	132949000	120613780	22618561
start_2_132949001:end_2_152998400	2	132949001	152998400	13124002	3787480
start_2_152998401:end_2_173877500	2	152998401	173877500	21035839	3931830
start_2_173877501:end_2_175035200	2	173877501	175035200	741597	213139
start_2_175035201:end_2_243188300	2	175035201	243188300	66656137	12511806
start_3_60001:end_3_197956200	3	60001	197956200	209251972	35976409
start_4_10101:end_4_2587500	4	10101	2587500	2412080	434717
start_4_2587501:end_4_11239300	4	2587501	11239300	5257639	1409514
start_4_11239301:end_4_19720300	4	11239301	19720300	8862006	1583785
start_4_19720301:end_4_20359300	4	19720301	20359300	457458	124401
start_4_20359301:end_4_34757900	4	20359301	34757900	15346905	2756939
start_4_34757901:end_4_69373500	4	34757901	69373500	21913199	5835282
start_4_69373501:end_4_69491100	4	69373501	69491100	16828	10079
start_4_69491101:end_4_191044100	4	69491101	191044100	86089023	22836246
start_5_10301:end_5_134259400	5	10301	134259400	141269806	24103503
start_5_134263801:end_5_180904700	5	134263801	180904700	48392167	8259073
start_6_63401:end_6_3826400	6	63401	3826400	2500372	665541
start_6_3826401:end_6_171051300	6	3826401	171051300	170570848	30494655
start_7_12601:end_7_61969200	7	12601	61969200	56473669	10625212
start_7_61970401:end_7_159128500	7	61970401	159128500	90158111	16936272
start_8_21001:end_8_146301100	8	21001	146301100	145303004	25982976
start_9_10001:end_9_14518600	9	10001	14518600	10064977	2706758
start_9_14518601:end_9_141148900	9	14518601	141148900	95739698	17171310
start_10_60401:end_10_42385100	10	60401	42385100	40651482	6925209
start_10_42395901:end_10_135524400	10	42395901	135524400	95122860	16261662
start_11_60901:end_11_134946300	11	60901	134946300	131626637	23615755
start_12_60001:end_12_133841200	12	60001	133841200	131925200	23598911
start_13_19019901:end_13_115109700	13	19019901	115109700	73079088	17876234
start_14_18999901:end_14_107289400	14	18999901	107289400	89073935	15930228
start_15_19999901:end_15_102520900	15	19999901	102520900	77253023	14058245
start_16_59901:end_16_46385900	16	59901	46385900	31594399	5407179
start_16_46432601:end_16_90293300	16	46432601	90293300	28402691	7648309
start_17_1:end_17_21081400	17	1	21081400	17539969	3381557
start_17_21081401:end_17_81182300	17	21081401	81182300	56313532	9608752
start_18_10001:end_18_232300	18	10001	232300	116432	29622
start_18_232301:end_18_10010800	18	232301	10010800	10038867	1797173
start_18_10010801:end_18_10173400	18	10010801	10173400	110243	29839
start_18_10173401:end_18_35563700	18	10173401	35563700	22649783	4043345
start_18_35563701:end_18_38101600	18	35563701	38101600	1831060	495836
start_18_38101601:end_18_39623300	18	38101601	39623300	1652977	296465
start_18_39623301:end_18_42718600	18	39623301	42718600	2215910	596148
start_18_42718601:end_18_48373600	18	42718601	48373600	5613955	1004090
start_18_48373601:end_18_51548700	18	48373601	51548700	2223010	600603
start_18_51548701:end_18_53286000	18	51548701	53286000	1696717	302133
start_18_53286001:end_18_53596800	18	53286001	53596800	213211	56997
start_18_53596801:end_18_78017000	18	53596801	78017000	25237370	4534913
start_19_62901:end_19_59118700	19	62901	59118700	51509234	8875041
start_20_59901:end_20_62965300	20	59901	62965300	61517452	10538514
start_21_9411101:end_21_14367300	21	9411101	14367300	1395357	307605
start_21_14367301:end_21_16607900	21	14367301	16607900	1233907	326630
start_21_16607901:end_21_17569500	21	16607901	17569500	1051458	186895
start_21_17569501:end_21_17821900	21	17569501	17821900	182831	49500
start_21_17821901:end_21_18663400	21	17821901	18663400	900850	161949
start_21_18663401:end_21_19329100	21	18663401	19329100	435291	116873
start_21_19329101:end_21_30847100	21	19329101	30847100	12384397	2226125
start_21_30847101:end_21_32965100	21	30847101	32965100	1488395	400973
start_21_32965101:end_21_35247200	21	32965101	35247200	2240095	403501
start_21_35247201:end_21_46780400	21	35247201	46780400	7457929	2005833
start_21_46780401:end_21_48119700	21	46780401	48119700	1173285	220178
start_22_16050001:end_22_29046700	22	16050001	29046700	7903622	1835514
start_22_29046701:end_22_51242600	22	29046701	51242600	13665028	3688729
