# Supplementary material for: THetA: inferring intra-tumor heterogeneity from high-throughput DNA sequencing data
Source: Genome Biol. 2013 Jul 29;14(7):R80. doi: 10.1186/gb-2013-14-7-r80 (PMC4054893; doi:10.1186/gb-2013-14-7-r80)
Supplement: Additional file 2 — THetA software package at the time of publication. In general, it is recommended that the latest version of THetA be downloaded from [60]. [file gb-2013-14-7-r80-S2.GZ › THetA_Beta_0.03_src/install]

#!/bin/bash
# This script will create an exectuable jar file for the java portion of the THetA code 

echo "Removing previous builds"
rm -rf bin
mkdir bin

echo "Installing runTHetA..."
ant

echo "Creating executable for visualization code..."
cp matlab/mainMethod/plotResultsFromFile.m bin

echo "Creating executable for multiple tumor populations..."
cp matlab/mainMethod/runTHetAMultipleTumorPopulations.m bin

echo "Installation complete.  Check for errors."
