# Supplementary material for: THetA: inferring intra-tumor heterogeneity from high-throughput DNA sequencing data
Source: Genome Biol. 2013 Jul 29;14(7):R80. doi: 10.1186/gb-2013-14-7-r80 (PMC4054893; doi:10.1186/gb-2013-14-7-r80)
Supplement: Additional file 2 — THetA software package at the time of publication. In general, it is recommended that the latest version of THetA be downloaded from [60]. [file gb-2013-14-7-r80-S2.GZ › THetA_Beta_0.03_src/build.xml]

<project name="THetA" default="distJars" basedir=".">
    <description>
        Build jar file for THetA code
    </description>
  <!-- set global properties for this build -->

  <property name="srcTHetA" location="java/src" />
  <property name="buildTHetA" location="java/build" />
  <property name="dist" location="bin"/>

  <target name="clean"
        description="clean up" >
    <!-- Delete the ${build} directory tree -->
    <delete dir="${build}"/>
    <!-- <delete dir="${dist}"/> -->
  </target>

  <target name="init" depends="clean">
    <!-- Create the time stamp -->
    <tstamp/>
    <!-- Create the build directory structure used by compile -->
    <mkdir dir="${buildTHetA}"/>
    <mkdir dir="${dist}"/>
  </target>

  <target name="compileTHetA" depends="init"
        description="compile the source " >
    <!-- Compile the java code from ${srcTHetA} into ${buildTHetA} -->
    <javac srcdir="${srcTHetA}" includeantruntime="false" destdir="${buildTHetA}"/>
  </target>

  <target name="distBuildTHetA" depends="compileTHetA"
        description="generate the distribution runTHetA.jar" >

    <!-- make jar file -->
    <jar jarfile="${dist}/runTHetA.jar" basedir="${buildTHetA}">
      <manifest>
                <attribute name="Main-Class" value="runTHetA"/>
      </manifest>
    </jar>
  </target>

  <target name="distBuildBICToTHetA" depends="distBuildTHetA"
	  description="generate the distribution runBICToTHetA.jar" >

	<!-- make jar file -->
	<jar jarfile="${dist}/runBICSeqToTHetA.jar" basedir="${buildTHetA}">
		<manifest>
			<attribute name="Main-Class" value="BICSeqToTHetA"/>
		</manifest>
	</jar>
 </target>

  <target name="distJars" depends="distBuildBICToTHetA"
        description="generates all jar files" >
  </target>

</project>
