# Supplementary material for: THetA: inferring intra-tumor heterogeneity from high-throughput DNA sequencing data
Source: Genome Biol. 2013 Jul 29;14(7):R80. doi: 10.1186/gb-2013-14-7-r80 (PMC4054893; doi:10.1186/gb-2013-14-7-r80)
Supplement: Additional file 2 — THetA software package at the time of publication. In general, it is recommended that the latest version of THetA be downloaded from [60]. [file gb-2013-14-7-r80-S2.GZ › THetA_Beta_0.03_src/java/src/ColumnOfC.java]

/*
 * To change this template, choose Tools | Templates
 * and open the template in the editor.
 */

import java.util.ArrayList;

/**
 * 2013 Brown University, Providence, RI.
 *
 *                       All Rights Reserved
 *
 * Permission to use, copy, modify, and distribute this software and its
 * documentation for any purpose other than its incorporation into a
 * commercial product is hereby granted without fee, provided that the
 * above copyright notice appear in all copies and that both that
 * copyright notice and this permission notice appear in supporting
 * documentation, and that the name of Brown University not be used in
 * advertising or publicity pertaining to distribution of the software
 * without specific, written prior permission.

 * BROWN UNIVERSITY DISCLAIMS ALL WARRANTIES WITH REGARD TO THIS SOFTWARE,
 * INCLUDING ALL IMPLIED WARRANTIES OF MERCHANTABILITY AND FITNESS FOR ANY
 * PARTICULAR PURPOSE.  IN NO EVENT SHALL BROWN UNIVERSITY BE LIABLE FOR
 * ANY SPECIAL, INDIRECT OR CONSEQUENTIAL DAMAGES OR ANY DAMAGES
 * WHATSOEVER RESULTING FROM LOSS OF USE, DATA OR PROFITS, WHETHER IN AN
 * ACTION OF CONTRACT, NEGLIGENCE OR OTHER TORTIOUS ACTION, ARISING OUT OF
 * OR IN CONNECTION WITH THE USE OR PERFORMANCE OF THIS SOFTWARE.
 * http://cs.brown.edu/people/braphael/software.html
 * 
 * @author Layla Oesper, Ahmad Mahmoody and Benjamin J. Raphael
 *
 */

/**
 *
 * @author ahmad
 */
public class ColumnOfC {
    
    private int n; // 'n' is the size of a set
    private int r; // 'r' is the size of a subset
    private int diffNR; // keeps the value 'n - r + 1'
    
    public boolean finished; // true if the current subset is the last one.
    
    public ArrayList<Integer> currentSubset;
    
    
    /* constructor */
    public ColumnOfC(int setSize, int subSetSize){
        n = setSize;
        r = subSetSize;
        currentSubset  = new ArrayList<Integer>();
        for(int i = 0; i < r; i++) {
            currentSubset.add(i+1);
        }
        diffNR = n - r + 1;
        finished = false;
    }
    
    /* next subset generator */
    public ArrayList<Integer> nextSubSet(){        
        for(int i = r-1; i >= 0; i--){           
            if(currentSubset.get(i) < diffNR + i) {                
                currentSubset.set(i, currentSubset.get(i)+1);
                //System.out.println(currentSubset.get(i) +" " + n);
                for(int j = i+1; j < r; j++){
                    currentSubset.set(j, currentSubset.get(j-1)+1);
                }
                return currentSubset;
            }
        }
        finished = true;
        return null;
    }
    
    /* integer solution corresponding to currentSubset */
    public ArrayList<Integer> intSolution(){
        ArrayList<Integer> sol = new ArrayList<Integer>();
        sol.add(currentSubset.get(0) - 1);
        for(int i = 1; i < r; i++){
            sol.add(currentSubset.get(i) - i - 1);
        }                
        return sol;
    }
    
    /* generating solutions */
    public ArrayList<Integer> nextColumn(){
        if(finished == true) {
            return null;
        } else {
            ArrayList<Integer> sol = intSolution();
            nextSubSet();
            return sol;
        }
    }                   
    
}
