# Supplementary material for: THetA: inferring intra-tumor heterogeneity from high-throughput DNA sequencing data
Source: Genome Biol. 2013 Jul 29;14(7):R80. doi: 10.1186/gb-2013-14-7-r80 (PMC4054893; doi:10.1186/gb-2013-14-7-r80)
Supplement: Additional file 2 — THetA software package at the time of publication. In general, it is recommended that the latest version of THetA be downloaded from [60]. [file gb-2013-14-7-r80-S2.GZ › THetA_Beta_0.03_src/java/src/ColumnOfCNew.java]

import java.util.ArrayList;

/**
 * 2013 Brown University, Providence, RI.
 *
 *                       All Rights Reserved
 *
 * Permission to use, copy, modify, and distribute this software and its
 * documentation for any purpose other than its incorporation into a
 * commercial product is hereby granted without fee, provided that the
 * above copyright notice appear in all copies and that both that
 * copyright notice and this permission notice appear in supporting
 * documentation, and that the name of Brown University not be used in
 * advertising or publicity pertaining to distribution of the software
 * without specific, written prior permission.

 * BROWN UNIVERSITY DISCLAIMS ALL WARRANTIES WITH REGARD TO THIS SOFTWARE,
 * INCLUDING ALL IMPLIED WARRANTIES OF MERCHANTABILITY AND FITNESS FOR ANY
 * PARTICULAR PURPOSE.  IN NO EVENT SHALL BROWN UNIVERSITY BE LIABLE FOR
 * ANY SPECIAL, INDIRECT OR CONSEQUENTIAL DAMAGES OR ANY DAMAGES
 * WHATSOEVER RESULTING FROM LOSS OF USE, DATA OR PROFITS, WHETHER IN AN
 * ACTION OF CONTRACT, NEGLIGENCE OR OTHER TORTIOUS ACTION, ARISING OUT OF
 * OR IN CONNECTION WITH THE USE OR PERFORMANCE OF THIS SOFTWARE.
 * http://cs.brown.edu/people/braphael/software.html
 * 
 * @author Layla Oesper, Ahmad Mahmoody and Benjamin J. Raphael
 *
 */

/**
 * This class creates a single column of the C matrix but allows for 
 * different upperbounds for each entry in the matrix.
 * @author layla
 *
 */
public class ColumnOfCNew 
{
	
	public ArrayList<Integer> order;
	public ArrayList<Integer> bounds;
	public ArrayList<Integer> current;
	public boolean finished = false;
	public int numElements;
	public ArrayList<Integer> lowerBounds;
	
	public ColumnOfCNew(ArrayList<Integer> anOrder, ArrayList<Integer> aBound, ArrayList<Integer> lower)
	{
		order = anOrder;
		bounds = aBound;
		numElements = order.size();
		lowerBounds = lower;
		
		//System.out.println("NumElements: " + numElements);
		current = new ArrayList<Integer>(numElements);
		
		//Initialize to lower bounds
		for (int i=0; i < numElements; i++)
		{
			current.add(0);
		}
		
		for (int i=0; i < numElements; i++)
		{
			int idx = order.get(i);
			int bound = lowerBounds.get(idx); // used to be i instead of idx
			current.set(idx, bound);
		}
		
		/**
		for (int i=0; i< numElements; i++)
		{
			current.add(0);
		}
		
		//Initialize so last element is 1 (forces increasing order)
		for (int i=0 ; i< numElements; i++)
		{
			int idx = order.get(i);
			//System.out.println("Index: " + idx);
			current.add(idx,0);
		}
		int idx = order.get(numElements - 1);
		current.set(idx,1);
		**/
	}
	
    /* generating solutions */
    public ArrayList<Integer> nextColumn(){
        if(finished == true) {
            return null;
        } else {
            ArrayList<Integer> sol = intSolution();
            nextSubSet();
            return sol;
        }
    }
    
    /* integer solution corresponding to currentSubset */
    public ArrayList<Integer> intSolution(){
        ArrayList<Integer> sol = new ArrayList<Integer>();
        for (int i=0; i < numElements; i++)
        {
        	sol.add(current.get(i));
        }
               
        return sol;
    }
    
    /* next subset generator */
    public ArrayList<Integer> nextSubSet()
    {        
    	for (int i = numElements - 1; i >= 0; i--)
    	{
    		int idx = order.get(i);
    		int cur = current.get(idx);
    		
    		if (cur < bounds.get(idx))
    		{
    			cur = cur + 1;
    			current.set(idx,cur);
    			
    			for (int j = numElements - 1; j > i; j--)
    			{
    				int idx2 = order.get(j);
    				int val = cur;
    				int min = lowerBounds.get(idx2); //should be idx2 not j
    				if (min > cur)
    					val = min;
    				
    				current.set(idx2,val);
    			}
    			return current;
    		}
    	}
    	

        finished = true;
        return null;
    }
	
	

}
