# Supplementary material for: THetA: inferring intra-tumor heterogeneity from high-throughput DNA sequencing data
Source: Genome Biol. 2013 Jul 29;14(7):R80. doi: 10.1186/gb-2013-14-7-r80 (PMC4054893; doi:10.1186/gb-2013-14-7-r80)
Supplement: Additional file 2 — THetA software package at the time of publication. In general, it is recommended that the latest version of THetA be downloaded from [60]. [file gb-2013-14-7-r80-S2.GZ › THetA_Beta_0.03_src/java/src/ProblemSolver.java]

/*
 * To change this template, choose Tools | Templates
 * and open the template in the editor.
 */

import java.util.ArrayList;
import java.util.Arrays;
import java.util.Collections;
import java.util.TreeMap;

/**
 * 2013 Brown University, Providence, RI.
 *
 *                       All Rights Reserved
 *
 * Permission to use, copy, modify, and distribute this software and its
 * documentation for any purpose other than its incorporation into a
 * commercial product is hereby granted without fee, provided that the
 * above copyright notice appear in all copies and that both that
 * copyright notice and this permission notice appear in supporting
 * documentation, and that the name of Brown University not be used in
 * advertising or publicity pertaining to distribution of the software
 * without specific, written prior permission.

 * BROWN UNIVERSITY DISCLAIMS ALL WARRANTIES WITH REGARD TO THIS SOFTWARE,
 * INCLUDING ALL IMPLIED WARRANTIES OF MERCHANTABILITY AND FITNESS FOR ANY
 * PARTICULAR PURPOSE.  IN NO EVENT SHALL BROWN UNIVERSITY BE LIABLE FOR
 * ANY SPECIAL, INDIRECT OR CONSEQUENTIAL DAMAGES OR ANY DAMAGES
 * WHATSOEVER RESULTING FROM LOSS OF USE, DATA OR PROFITS, WHETHER IN AN
 * ACTION OF CONTRACT, NEGLIGENCE OR OTHER TORTIOUS ACTION, ARISING OUT OF
 * OR IN CONNECTION WITH THE USE OR PERFORMANCE OF THIS SOFTWARE.
 * http://cs.brown.edu/people/braphael/software.html
 * 
 * @author Layla Oesper, Ahmad Mahmoody and Benjamin J. Raphael
 *
 */

/**
 *
 * @author ahmad
 */
public class ProblemSolver {
    private int m;                // the number of intervals
    private int k;                // the upper bound on tumor interval counts 
    private ArrayList<Double> rN; //UPDATED
    
    public ArrayList<Double> r; // the count vector
    
    private ColumnOfC colIter;       // to iterate the second column of C.
    private Double accuracy;
    private int firstColumnVal;
    private double MAX_NORMAL;
    private double epsilon = 0.1;
    
    public ArrayList<ArrayList<Integer>> bestC;
    public ArrayList<Double>  bestMu;
    public ArrayList<ArrayList<Double>>  bestP;
    public ArrayList<Double> bestLikelihood;
    
    private bruteColumnGenerator gen;
    private int MAX_ITER=100;
    
    public ArrayList<Integer> bounds;
    public ArrayList<Integer> lowerBounds;
    
    
    
    
    
    /* constructor */
    public ProblemSolver(int numIntervals, int maxCount, ArrayList<Double> countVecR, ArrayList<Double> countRN, Double a, int tau, double maxNormal, ArrayList<Integer> aBounds, ArrayList<Integer> lower) {
        m = numIntervals;
        k = maxCount;
        r = countVecR;
        rN = countRN; //UPDATED
        accuracy = a;
        firstColumnVal = tau;
        colIter = new ColumnOfC(m + k, m);   
        gen = new bruteColumnGenerator(m,k,1,1);
        MAX_NORMAL=maxNormal; 
        bounds = aBounds;
        lowerBounds = lower;
        
    }
    
    
    
    /* normalizing the vectors*/
    public ArrayList<Double> L1Normalize(ArrayList<Double> col) {
        ArrayList<Double> c = new ArrayList<Double>();
        double sum = 0;
        double caster;
        
        for(int i = 0; i < col.size(); i++) {
            sum += col.get(i);
            caster = col.get(i);
            c.add(caster);
        }
        
        for(int i = 0; i < c.size(); i++) {
            c.set(i, c.get(i)/sum);
        }
        
        return c;
    }
    
    
    
    /* the cost function: the negative log-likelihood without the constant part*/
    public Double f(ArrayList<Double> p){
        //probably should check if p has exactly m entries.
    	
    	
        Double ret = 0.0;
        for(int i = 0; i < m; i++){
            ret -=  r.get(i) * Math.log(p.get(i));            
        }
        return ret;
        
        
    }
    
    
    
    /* find all the orders of entries in query*/
    public ArrayList<Integer> findOrder(){
        //int aux;
        //Long laux;
        ArrayList<Double> tempR = new ArrayList<Double>();
        
        //copying r into tempR
        for(int i = 0; i < r.size(); i++) {
            tempR.add((double)r.get(i)/rN.get(i));
        }
        
        /*
        ArrayList<Integer> order = new ArrayList<Integer>(); // order of r_i's
        for(int i = 0; i < m; i++) {
            order.add(i);
        }
        
        //now finding the order, which sort the elements of r         
        for(int i = 0; i < m - 1; i++){
            for(int j = i; j < m - 1; j++) {                        
                if(tempR.get(j) > tempR.get(j+1)) {                    
                    aux = order.get(j);
                    order.set(j, order.get(j+1));
                    order.set(j+1, aux);
                    
                    laux = tempR.get(j);
                    tempR.set(j, tempR.get(j+1));
                    tempR.set(j+1, laux);                    
                }
            }
        }    
        */  
        
        
        /**
        //Layla edit on 8/24/2012
        TreeMap<Double,Integer> map = new TreeMap<Double,Integer>();
        for(int i=0; i < r.size(); i++)
        {
        	map.put(tempR.get(i), i);
        }
        
        Double[] keys = new Double[map.size()];
        map.keySet().toArray(keys);
        //Arrays.sort(keys,Collections.reverseOrder());
        ArrayList<Integer> list = new ArrayList<Integer>();
        for (Double key: keys)
        {
        	list.add(map.get(key));
        }
        **/
        
        
        //Layla 10/12/2012 - Make sorting work for duplicates
        TreeMap<Double,ArrayList<Integer>> newMap = new TreeMap<Double,ArrayList<Integer>>();
        for(int i=0; i < tempR.size(); i++)
        {
        	double val = tempR.get(i);
        	
        	if (!newMap.containsKey(val))
        	{
        		ArrayList<Integer> newList = new ArrayList<Integer>();
        		newMap.put(val, newList);
        	}
        	
        	//Update list
        	ArrayList<Integer> idxList = newMap.get(val);
        	idxList.add(i);
        	newMap.put(val, idxList);
        }
        
        
        Double[] keys = new Double[newMap.size()];
        newMap.keySet().toArray(keys);
        //Arrays.sort(keys,Collections.reverseOrder());
        ArrayList<Integer> list = new ArrayList<Integer>();
        for (Double key: keys)
        {
        	ArrayList<Integer> idx = newMap.get(key);
        	for (int i = 0; i < idx.size(); i++)
        	{
        		list.add(idx.get(i));
        	}
        }
        
        return list;
        //return order;
    }
    
    
    
    /* sorting entries of C into sorted C*/
    public ArrayList<Integer> sortBasedOnTheOrder(ArrayList<Integer> col, ArrayList<Integer> order){
        ArrayList<Integer> c = new ArrayList<Integer>();
        
        // initializing c.
        for(int i = 0; i < m; i++){
            c.add(0);
        }
        
        for(int i = 0; i < m; i++) {
            c.set(order.get(i), col.get(i));
        }        
        return c;
    }
    
    
    
    /* returning the corresponding P*/
    public ArrayList<Double> findP(ArrayList<Integer> col, double mu){
        ArrayList<Double> p = new ArrayList<Double>();                  
        for(int i = 0; i < m; i++) {
            p.add(rN.get(i)*(mu * firstColumnVal + (1 - mu) * col.get(i))); //UPDATED
        }        
        return L1Normalize(p);
    }
    
    
    /**
     * Re-written to not be recursive.  We should replace with a read optimization 
     * method in the future.  See "weka" for a Java package.
     * @param col
     * @param lowerBound
     * @param upperBound
     * @return
     */
    public double findMuNew(ArrayList<Integer> col, double lowerBound, double upperBound){
        
        double curLower = lowerBound;
        double curUpper = upperBound;
        
        //long start = System.nanoTime();
    	
    	double fu = f(findP(col, curUpper));
        double fl = f(findP(col, curLower));
        double fm = f(findP(col, (curUpper + curLower)/2));
        
        //long end = System.nanoTime();
        //System.out.println("Function time: " + (end - start)/1000000000.0);
        
        int iter = 1;
        
        
        while ((Math.abs(fu - fm) + Math.abs(fl - fm) > accuracy) && (iter <= MAX_ITER))
        {

        	double len = (curUpper - curLower)/3;
        	double a = curUpper - len;
        	double b = curLower + len;
        	
            double fa = f(findP(col, a));
            double fb = f(findP(col, b));
            
            if(fu < fa) {
            	curLower = a;
            }
            else if(fl < fb) { 
            	curUpper = b;
            }
            else if((fa < fb)) {
            	curLower = b;          
            }
            else {
            	curUpper = a;
            }
            
            //reset variables
        	fu = f(findP(col, curUpper));
            fl = f(findP(col, curLower));
            fm = f(findP(col, (curUpper + curLower)/2));
            
            iter++;
        }//end while accuracy is not good enough
        
        if(fu < fm) {
            return curUpper;
        }
        else if(fl < fm) {
            return curLower;
        }
        else{
            return ((curUpper + curLower)/2);
        }
    	
    }
    
    
    /* finding the best mu according to a C*/
    public double findMu(ArrayList<Integer> col, double lowerBound, double upperBound){  //UPDATED
        
        double fu = f(findP(col, upperBound));
        double fl = f(findP(col, lowerBound));
        double fm = f(findP(col, (upperBound + lowerBound)/2));

        if(Math.abs(fu - fm) + Math.abs(fl - fm) < accuracy) {
            if(fu < fm) {
                return upperBound;
            }
            else if(fl < fm) {
                return lowerBound;
            }
            else{
                return ((upperBound + lowerBound)/2);
            }
        }
        
        double len = (upperBound - lowerBound)/3;
        double a = upperBound - len;
        double b = lowerBound + len;        
                
        double fa = f(findP(col, upperBound - len));
        double fb = f(findP(col, lowerBound + len));        
        
        if(fu < fa) {            
            return findMu(col, a, upperBound);
        }
        else if(fl < fb) {            
            return findMu(col, lowerBound, b);
        }
        else if((fa < fb)) {
            return findMu(col, b, upperBound);            
        }
        else {
            return findMu(col, lowerBound, a);
        }
       
    }
    
    /**
     * Finds the optimal solution set using the modified
     * Bayesian Information Criterion which takes into account
     * the number of models considered for each observed maximal value k
     */
    public void allOptimalPModifiedBIC()
    {
        //Double bestCost = Double.POSITIVE_INFINITY;        
        Double tempCost;        
        
        ArrayList<Integer> order = findOrder();
        ArrayList<Integer> col;
        Double  mu;
        ArrayList<Double>  p;
        ColumnOfCNew colIter = new ColumnOfCNew(order,bounds, lowerBounds);
        
        //Reset final parameters
        bestC = new ArrayList<ArrayList<Integer>>();                   
        bestMu= new ArrayList<Double>();
        bestP = new ArrayList<ArrayList<Double>>();
        bestLikelihood = new ArrayList<Double>();
        
        
        //Partition based on number of distinct parameters?
        int maxPoss = getMax(colIter.bounds);
        ArrayList<ArrayList<ArrayList<Integer>>> bestCList = new ArrayList<ArrayList<ArrayList<Integer>>>(maxPoss);
        ArrayList<ArrayList<Double>> bestMuList= new ArrayList<ArrayList<Double>>(maxPoss);
        ArrayList<ArrayList<ArrayList<Double>>> bestPList = new ArrayList<ArrayList<ArrayList<Double>>>(maxPoss);
        ArrayList<ArrayList<Double>> bestLikelihoodList = new ArrayList<ArrayList<Double>>(maxPoss);
        ArrayList<Integer> numMatrices = new ArrayList<Integer>(maxPoss);
        ArrayList<Double> bestCostList = new ArrayList<Double>(maxPoss);
        
        for (int i=0; i< maxPoss; i++)
        {
        	bestCList.add(new ArrayList<ArrayList<Integer>>());
        	bestMuList.add(new ArrayList<Double>());
        	bestPList.add(new ArrayList<ArrayList<Double>>());
        	bestLikelihoodList.add(new ArrayList<Double>());
        	numMatrices.add(0);
        	bestCostList.add(Double.POSITIVE_INFINITY);
        }
        
        
        long counter = 1;
        
        while(!colIter.finished)
        {
        	if (counter % 100000 == 0)
        		System.out.println("On iteration: " + counter);
        	counter++;
        	
        	col = colIter.nextColumn();
        	int max = getMax(col);
        	numMatrices.add(numMatrices.get(max-1)+1); //Update counts of matrices considered
        	
        	//09-02-2012 - Try with normal limit
            mu = findMuNew(col,0,MAX_NORMAL);
            p   = findP(col, mu);
            tempCost = f(p);
            
            
            //layla 10/12/2012 - fix precision
            if (tempCost < bestCostList.get(max-1))
            {
            	double bestOld = bestCostList.get(max -1);
            	bestCostList.add(max-1,tempCost);
            	
            	if (bestOld - tempCost > epsilon)//can remove all old
            	{
                    bestCList.add(max-1,new ArrayList<ArrayList<Integer>>());                   
                    bestMuList.add(max-1,new ArrayList<Double>());
                    bestPList.add(max-1, new ArrayList<ArrayList<Double>>());
                    bestLikelihoodList.add(max-1,new ArrayList<Double>());
            	}
            	
            	//Add solutions to list
            	bestCList.get(max-1).add(col);
            	bestMuList.get(max-1).add(mu);
            	bestPList.get(max-1).add(p);
            	bestLikelihoodList.get(max-1).add(tempCost);
            }
        }
                
        
        //Remove outside of range
        for (int j = 0; j < maxPoss; j++)
        {
	    	double bestCost = bestCostList.get(j);
	    	int numSols = bestLikelihoodList.get(j).size() - 1;
	    	for (int i=numSols; i >= 0; i--)
	    	{
	    		double curLike = bestLikelihoodList.get(j).get(i);
	    		
	    		if (curLike > bestCost + epsilon)
	    		{
	    			bestLikelihoodList.get(j).remove(i);
	    			bestCList.get(j).remove(i);
	    			bestMuList.get(j).remove(i);
	    			bestPList.get(j).remove(i);
	    		}
	    	}//end iterate
        }
        
        int idx = 0;
        
        //Par down results using the modified BIC with the number of matrices considered
        for (int i = 0; i < bestCostList.size(); i++)
        {
        	
        }
        
    }
        
  
  
    /* finding all optimal (C, mu)*/
    public void allOptimalP() {
        Double bestCost = Double.POSITIVE_INFINITY;        
        Double tempCost;        
        
        ArrayList<Integer> order = findOrder();
        ArrayList<Integer> col;
        Double  mu;
        ArrayList<Double>  p;
        
        bestC = new ArrayList<ArrayList<Integer>>();                   
        bestMu= new ArrayList<Double>();
        bestP = new ArrayList<ArrayList<Double>>();
        bestLikelihood = new ArrayList<Double>();
        
        long counter = 1;
        
        
        //ArrayList<Integer> bounds = new ArrayList<Integer>();
        //for (int i = 0; i < m; i++)
        //{
        //	bounds.add(this.k);
        //}
        
        
        ColumnOfCNew colIter = new ColumnOfCNew(order,bounds, lowerBounds);
        while(!colIter.finished)
        {
        	if (counter % 10000 == 0)
        		System.out.println("On iteration: " + counter);
        	counter++;
        	
        	col = colIter.nextColumn();
        
        /** ORIGINAL CODE
        
        
        col = colIter.nextColumn(); // cannot have all zero column
        while(!colIter.finished) {
        	
        	if (counter % 100000 == 0)
        		System.out.println("On iteration: " + counter);
        	counter++;
            
            col = colIter.nextColumn();
            //col.add(0);  //since at least one element is zero
            col = sortBasedOnTheOrder(col, order); 
                 
            // Code to validate 188x coverage answer
            //mu  = findMuNew(col, 0, 1);
            //mu=0.3;
            
        
        **/
            
            
            //09-02-2012 - Try with normal limit
            mu = findMuNew(col,0,MAX_NORMAL);
            p   = findP(col, mu);
            tempCost = f(p);
            
            
            //layla 10/12/2012 - fix precision
            if (tempCost < bestCost)
            {
            	double bestOld = bestCost;
            	bestCost = tempCost;
            	
            	if (bestOld - bestCost > epsilon)//can remove all old
            	{
                    bestC = new ArrayList<ArrayList<Integer>>();                   
                    bestMu= new ArrayList<Double>();
                    bestP = new ArrayList<ArrayList<Double>>();
                    bestLikelihood = new ArrayList<Double>();
            	}
            	
            }
            
            if (tempCost <= bestCost + epsilon)
            {
            	bestC.add(col);
            	bestMu.add(mu);
            	bestP.add(p);
            	bestLikelihood.add(tempCost);
            }
            
            
            /**
            double roundCost = (double) Math.round(tempCost);
            
            if(roundCost < bestCost) {
                bestCost = roundCost;
                bestC = new ArrayList<ArrayList<Integer>>();                   
                bestMu= new ArrayList<Double>();
                bestP = new ArrayList<ArrayList<Double>>();
                bestLikelihood = new ArrayList<Double>();
            }
            if(roundCost <= bestCost) {                
                bestC.add(col);
                bestMu.add(mu);
                bestP.add(p);  
                bestLikelihood.add(f(p));
            }
            **/
        }
        
        //layla 10/12/2012 - fix precision
        removeOutsideRange(bestCost);

    }
    
    /* finding all optimal (C, mu)*/
    public void bruteForceOptimalP() {
        Double bestCost = Double.POSITIVE_INFINITY;        
        Double tempCost;        
        
        ArrayList<Integer> col;
        Double  mu;
        ArrayList<Double>  p;
        
        bestC = new ArrayList<ArrayList<Integer>>();                   
        bestMu= new ArrayList<Double>();
        bestP = new ArrayList<ArrayList<Double>>();
        bestLikelihood = new ArrayList<Double>();
        
        long counter = 1;
        
        while(gen.hasNext()) {
        	
        	if (counter % 10000 == 0)
        		System.out.println("On iteration: " + counter);
        	counter++;
            
            col = gen.next();                 
            
            mu  = findMuNew(col, 0, MAX_NORMAL);
            
            p   = findP(col, mu);
            tempCost = f(p);
            
            //layla 10/12/2012 - fix precision
            if (tempCost < bestCost)
            {
            	double bestOld = bestCost;
            	bestCost = tempCost;
            	
            	if (bestOld - bestCost > epsilon)//can remove all old
            	{
                    bestC = new ArrayList<ArrayList<Integer>>();                   
                    bestMu= new ArrayList<Double>();
                    bestP = new ArrayList<ArrayList<Double>>();
                    bestLikelihood = new ArrayList<Double>();
            	}
            }
            
            if (tempCost <= bestCost + epsilon)
            {
            	bestC.add(col);
            	bestMu.add(mu);
            	bestP.add(p);
            	bestLikelihood.add(tempCost);
            }
            
            
            /**
            Double roundCost = (double)Math.round(tempCost);
            
            if(roundCost < bestCost) {
                bestCost = roundCost;
                bestC = new ArrayList<ArrayList<Integer>>();                   
                bestMu= new ArrayList<Double>();
                bestP = new ArrayList<ArrayList<Double>>();
                bestLikelihood = new ArrayList<Double>();
            }
            if(roundCost <= bestCost) {                
                bestC.add(col);
                bestMu.add(mu);
                bestP.add(p);  
                bestLikelihood.add(f(p));
            }
            **/
        }//end iterate on all
        
        //layla 10/12/2012 - fix precision
        removeOutsideRange(bestCost);

    }
    
    public void removeOutsideRange(double bestCost)
    {
    	int num = bestLikelihood.size() - 1;
    	for (int i=num; i >= 0; i--)
    	{
    		double curLike = bestLikelihood.get(i);
    		
    		if (curLike > bestCost + epsilon)
    		{
    			bestLikelihood.remove(i);
    			bestC.remove(i);
    			bestMu.remove(i);
    			bestP.remove(i);
    		}
    	}//end iterate
    }//end method
    
    
    /**
     * Returns the maximum value in the supplied column
     * @param col
     */
    public int getMax(ArrayList<Integer> col)
    {
    	int max = 1;
    	
    	for (int i = 0; i < col.size(); i++)
    	{
    		int val = col.get(i);
    		if (val > max)
    			max = val;
    	}
    	
    	return max;
    }
    
            
}
