# Supplementary material for: THetA: inferring intra-tumor heterogeneity from high-throughput DNA sequencing data
Source: Genome Biol. 2013 Jul 29;14(7):R80. doi: 10.1186/gb-2013-14-7-r80 (PMC4054893; doi:10.1186/gb-2013-14-7-r80)
Supplement: Additional file 2 — THetA software package at the time of publication. In general, it is recommended that the latest version of THetA be downloaded from [60]. [file gb-2013-14-7-r80-S2.GZ › THetA_Beta_0.03_src/java/src/bruteColumnGenerator.java]

import java.math.BigInteger;
import java.util.ArrayList;
import java.util.Iterator;

/**
 * 2013 Brown University, Providence, RI.
 *
 *                       All Rights Reserved
 *
 * Permission to use, copy, modify, and distribute this software and its
 * documentation for any purpose other than its incorporation into a
 * commercial product is hereby granted without fee, provided that the
 * above copyright notice appear in all copies and that both that
 * copyright notice and this permission notice appear in supporting
 * documentation, and that the name of Brown University not be used in
 * advertising or publicity pertaining to distribution of the software
 * without specific, written prior permission.

 * BROWN UNIVERSITY DISCLAIMS ALL WARRANTIES WITH REGARD TO THIS SOFTWARE,
 * INCLUDING ALL IMPLIED WARRANTIES OF MERCHANTABILITY AND FITNESS FOR ANY
 * PARTICULAR PURPOSE.  IN NO EVENT SHALL BROWN UNIVERSITY BE LIABLE FOR
 * ANY SPECIAL, INDIRECT OR CONSEQUENTIAL DAMAGES OR ANY DAMAGES
 * WHATSOEVER RESULTING FROM LOSS OF USE, DATA OR PROFITS, WHETHER IN AN
 * ACTION OF CONTRACT, NEGLIGENCE OR OTHER TORTIOUS ACTION, ARISING OUT OF
 * OR IN CONNECTION WITH THE USE OR PERFORMANCE OF THIS SOFTWARE.
 * http://cs.brown.edu/people/braphael/software.html
 * 
 * @author Layla Oesper, Ahmad Mahmoody and Benjamin J. Raphael
 *
 */

/**
 * This class is used to generate all count matrices given the
 * supplied parameters.  An iterator can be used to iterate through
 * all possible such matrices one at a time (so as to not be 
 * memory intensive).  
 * 
 * Also need to provide a way to parallelize creation of such
 * matrices.  
 * @author layla
 *
 */
public class bruteColumnGenerator implements Iterable<ArrayList<Integer>>, Iterator<ArrayList<Integer>>
{
	//VARIABLES
	
	//Supplied variables
	public int M; //height of C
	public int numCols = 1; //number of columns in C (N-1)
	public int MAX_K; //the max entry allowed in C
	public int numChunks; //number of blocks for parallelization
	public int curChunk; //number of THIS block for parallelization
	
	//Calculated Variables
	public BigInteger start;
	public BigInteger end;
	public BigInteger cur;
	
	
	//CONSTRUCTORS
	
	public bruteColumnGenerator(int anM, int aMAX_K, int aNumChunks, int aCurChunk)
	{
		M = anM;
		MAX_K = aMAX_K;
		numChunks = aNumChunks;
		curChunk = aCurChunk;
		
		int matSize = M * numCols;
		BigInteger base = new BigInteger(Integer.toString(MAX_K +1));
		BigInteger total = base.pow(matSize);
		BigInteger chunkSize = total.divide(new BigInteger(Integer.toString(numChunks)));
		
		start = chunkSize.multiply(new BigInteger(Integer.toString(curChunk - 1)));
		end = chunkSize.multiply(new BigInteger(Integer.toString(curChunk)));
		end = end.subtract(new BigInteger("1")); //since we start at 0
		
		//Check for rounding issues
		if (curChunk == numChunks)
		{
			//If last chunk just set end to total minus 1 to catch rounding
			end = total.subtract(new BigInteger("1")); // since we start at 0
		}
		
		//8/30/2012 - Not dealing with chunks yet.  Force start at 1
		start = new BigInteger("1");
		
		cur = start;
	}
	
	@Override
	/**
	 * Only one iterator allowed at a time per object
	 */
	public Iterator<ArrayList<Integer>> iterator() {
		//Resets variables
		cur = start;
		return this;
	}
	
	@Override
	public boolean hasNext() {
		if (cur.compareTo(end) <= 0)
		{
			return true;
		}
		else
		{
			return false;
		}
	}
	
	@Override
	public ArrayList<Integer> next() 
	{
		String val = cur.toString(MAX_K + 1);
		
		//Pad with any necessary 0's
		int length = M * numCols;
		while (val.length() < length)
		{
			val = "0" + val;
		}
		
		//Convert to matrix form (go by rows)
		ArrayList<Integer> mat = new ArrayList<Integer>();
		
		for (int i=0; i< M; i++)
		{
				
			mat.add(Integer.parseInt(val.substring(i, i+1)));

		}
		
		cur = cur.add(new BigInteger("1"));
		
		return mat;
	}
	
	
	@Override
	public void remove() {
		// TODO Auto-generated method stub
		
	}
	

}
