# Supplementary material for: THetA: inferring intra-tumor heterogeneity from high-throughput DNA sequencing data
Source: Genome Biol. 2013 Jul 29;14(7):R80. doi: 10.1186/gb-2013-14-7-r80 (PMC4054893; doi:10.1186/gb-2013-14-7-r80)
Supplement: Additional file 2 — THetA software package at the time of publication. In general, it is recommended that the latest version of THetA be downloaded from [60]. [file gb-2013-14-7-r80-S2.GZ › THetA_Beta_0.03_src/java/src/generateAllValidC.java]

import java.util.Iterator;

/**
 * 2013 Brown University, Providence, RI.
 *
 *                       All Rights Reserved
 *
 * Permission to use, copy, modify, and distribute this software and its
 * documentation for any purpose other than its incorporation into a
 * commercial product is hereby granted without fee, provided that the
 * above copyright notice appear in all copies and that both that
 * copyright notice and this permission notice appear in supporting
 * documentation, and that the name of Brown University not be used in
 * advertising or publicity pertaining to distribution of the software
 * without specific, written prior permission.

 * BROWN UNIVERSITY DISCLAIMS ALL WARRANTIES WITH REGARD TO THIS SOFTWARE,
 * INCLUDING ALL IMPLIED WARRANTIES OF MERCHANTABILITY AND FITNESS FOR ANY
 * PARTICULAR PURPOSE.  IN NO EVENT SHALL BROWN UNIVERSITY BE LIABLE FOR
 * ANY SPECIAL, INDIRECT OR CONSEQUENTIAL DAMAGES OR ANY DAMAGES
 * WHATSOEVER RESULTING FROM LOSS OF USE, DATA OR PROFITS, WHETHER IN AN
 * ACTION OF CONTRACT, NEGLIGENCE OR OTHER TORTIOUS ACTION, ARISING OUT OF
 * OR IN CONNECTION WITH THE USE OR PERFORMANCE OF THIS SOFTWARE.
 * http://cs.brown.edu/people/braphael/software.html
 * 
 * @author Layla Oesper, Ahmad Mahmoody and Benjamin J. Raphael
 *
 */

/**
 * This class is used to generate all count matrices given the
 * supplied parameters.  An iterator can be used to iterate through
 * all possible such matrices one at a time (so as to not be 
 * memory intensive). The only matrices not generated are those
 * with a column of all 1's and matrices that can be 
 * generated as a permutation of columns of other matrices. 
 * 
 * @author layla
 *
 */
public class generateAllValidC implements Iterable<int[][]>, Iterator<int[][]>
{
	//Supplied variables
	public int M; //height of C
	public int numCols; //number of columns in C (N-1)
	public int MAX_K; //the max entry allowed in C
	public boolean hasNext;
	
	public int[][] curC;
	
	public generateAllValidC(int anM, int aNumCols, int aMAX_K)
	{
		M = anM;
		numCols = aNumCols;
		MAX_K = aMAX_K;
		
		hasNext = true;

		
		curC = new int[M][numCols];
		
		for (int i = 0; i < M; i++)
		{
			for (int j = 0; j < numCols; j++)
			{
				if (i == 0)
				{
					curC[i][j] = 1;
				}
				else
				{
					curC[i][j] = 0;
				}
			}
		}//end create initial C
		
		curC[0][0] = 0;
		
	}
	
	public boolean hasNext()
	{
		return hasNext;
	}
	
	public int[][] next()
	{
		//Create a copy
		int[][] ret = new int[M][numCols];
		for (int j = 0; j < numCols; j++)
		{
			for (int i = 0; i < M; i++)
			{
				ret[i][j] = curC[i][j];
			}
		}
		
		for (int j = 0; j < numCols; j++)
		{
			for (int i = 0; i < M; i ++)
			{
				if (curC[i][j] < MAX_K)
				{
					curC[i][j] += 1;
					
					//Reset previous values to same as changed column
					for (int k = 0; k < j; k ++)
					{
						for (int h = 0; h < M; h++)
						{
							curC[h][k] = curC[h][j];
						}
					}
					
					
					if ((j == numCols - 1) && (i == M-1) && (curC[i][j] == MAX_K))
							hasNext = false;
					return ret;
					
				}
				else
				{
					curC[i][j] = 0;
				}
			}//end iterate on rows
		}//end iterate on columns
		hasNext = false;
		return ret;
		
	}

	@Override
	public Iterator<int[][]> iterator() 
	{
		hasNext = true;

		curC = new int[M][numCols];
		
		for (int i = 0; i < M; i++)
		{
			for (int j = 0; j < numCols; j++)
			{
				if (i == 0)
				{
					curC[i][j] = 1;
				}
				else
				{
					 curC[i][j] = 0;
					//curC[i][j] = 1; //Debug code
				}
			}
		}//end create initial C
		
		curC[0][0] = 0;
		
		return this;
	}

	@Override
	public void remove() {
		// TODO Auto-generated method stub
		
	}

}
