# Supplementary material for: THetA: inferring intra-tumor heterogeneity from high-throughput DNA sequencing data
Source: Genome Biol. 2013 Jul 29;14(7):R80. doi: 10.1186/gb-2013-14-7-r80 (PMC4054893; doi:10.1186/gb-2013-14-7-r80)
Supplement: Additional file 2 — THetA software package at the time of publication. In general, it is recommended that the latest version of THetA be downloaded from [60]. [file gb-2013-14-7-r80-S2.GZ › THetA_Beta_0.03_src/java/src/runTHetA.java]

import java.io.BufferedReader;
import java.io.BufferedWriter;
import java.io.File;
import java.io.FileInputStream;
import java.io.FileNotFoundException;
import java.io.FileOutputStream;
import java.io.IOException;
import java.io.InputStreamReader;
import java.io.OutputStreamWriter;
import java.io.Writer;
import java.util.ArrayList;
import java.util.Iterator;
import java.util.TreeMap;

/**
 * 2013 Brown University, Providence, RI.
 *
 *                       All Rights Reserved
 *
 * Permission to use, copy, modify, and distribute this software and its
 * documentation for any purpose other than its incorporation into a
 * commercial product is hereby granted without fee, provided that the
 * above copyright notice appear in all copies and that both that
 * copyright notice and this permission notice appear in supporting
 * documentation, and that the name of Brown University not be used in
 * advertising or publicity pertaining to distribution of the software
 * without specific, written prior permission.

 * BROWN UNIVERSITY DISCLAIMS ALL WARRANTIES WITH REGARD TO THIS SOFTWARE,
 * INCLUDING ALL IMPLIED WARRANTIES OF MERCHANTABILITY AND FITNESS FOR ANY
 * PARTICULAR PURPOSE.  IN NO EVENT SHALL BROWN UNIVERSITY BE LIABLE FOR
 * ANY SPECIAL, INDIRECT OR CONSEQUENTIAL DAMAGES OR ANY DAMAGES
 * WHATSOEVER RESULTING FROM LOSS OF USE, DATA OR PROFITS, WHETHER IN AN
 * ACTION OF CONTRACT, NEGLIGENCE OR OTHER TORTIOUS ACTION, ARISING OUT OF
 * OR IN CONNECTION WITH THE USE OR PERFORMANCE OF THIS SOFTWARE.
 * http://cs.brown.edu/people/braphael/software.html
 * 
 * @author Layla Oesper, Ahmad Mahmoody and Benjamin J. Raphael
 *
 */

/**
 * This main class is used calculate the closest point in P_Z to a 
 * given query point in the M-simplex using a brute force approach. 
 * This version of the code will be where we develop the algorithm 
 * that allows us to have an arbitrary number of components (limited
 * by computation time that is).
 * @author layla
 *
 */
public class runTHetA 
{
	/* User defined variable defaults */
	public int MAX_K = 3;
	public int M = 0;  
	public String QUERY_FILE = null;
	public int TAU = 2;
	public int NUM_COMPS = 2;
	public String OUTPUT_PREFIX = null;
	public boolean UPPER_BOUNDS_SUPPLIED=false;
	public boolean LOWER_BOUNDS_SUPPLIED=false;
	public boolean USE_BOUND_HEURISTIC=true;
	public double HEURISTIC_VAL = 0.5;
	public boolean USE_NEW_BOUND_HEURISTIC=false;
	public int HEURISTIC_NORMAL = 2;
	public double HEURISTIC_LB = 0.9;
	public double HEURISTIC_UB = 1.1;
	
	/* Test Variables */
	public boolean CHECK_ORDER = true;
	public int[] queryOrder = null;
	public ArrayList<String> inputLines = null;
	
	public ArrayList<Integer> upperBounds;
	public ArrayList<Integer> lowerBounds;
	
	/* Other variables */
	//public countGeneratorMulti gen = null;
	public generateAllValidC gen = null;
	
	public double ACCURACY = 0.000001;
	public double MAX_NORMAL=0.50; //Only pertains to n=2 9/18/2012
	
	public ArrayList<Double> normCounts = null;
	public ArrayList<Double> tumorCounts = null;
	
	
	/* Variables for finding best solution */
	public ArrayList<int[][]> bestC = new ArrayList<int[][]>();
	public ArrayList<double[]> percentTumor = new ArrayList<double[]>();
	public ArrayList<double[]> simplexPts = new ArrayList<double[]>();
	public ArrayList<Double> likelihood = new ArrayList<Double>();
	public double bestLike = Double.MAX_VALUE;
	
	public static final String TAB = "\t";


	/**
	 * Main class.
	 * @param args[0] - String QUERY_FILE : query file (contains intervals and counts)
	 * @param args[] - int MAX_K : maximum value of k to consider (MAX_K)
	 * @param args[] - int TAU : OPTIONAL value of normal contamination (TAU)
	 * @param args[] - String OUTPUT_PREFIX: OPTIONAL name to prefix to output files.
	 */
	public static void main(String[] args) 
	{
		//Step 1. Validate and store input
		runTHetA het = new runTHetA(args);
		
		//Step 2. Iterate through possible values of c
		het.findBestSoln();
		
		//Step 3. Print solutions to disk
		het.printSols();
		
	}
	

/**
 * Constructor - parses arguments and sets parameters.
 * @param args - see usage information for arguments
 */
	public runTHetA(String[] args)
	{
		// Parse and print arguments.  If arguments didn't parse correctly, 
		//then print the usage and exit.
		boolean success = parseArguments(args);
		if (!success )
		{
			printUsage();
			System.exit(-1);
		}
		printArguments();
		
		
		//Other stuff after parsing arguments
		gen = new generateAllValidC(M,NUM_COMPS-1,MAX_K);
		
		if (USE_BOUND_HEURISTIC)
		{
			this.setBounds();
		}
		else if (USE_NEW_BOUND_HEURISTIC)
		{
			this.setBoundsNew();
		}
		else
		{
			//Generic upper bound
			if (!UPPER_BOUNDS_SUPPLIED)
			{
				upperBounds = new ArrayList<Integer>();//reset for sanity
				for (int i = 0; i < M; i++)
				{
					upperBounds.add(MAX_K);
				}
			}
			
			//Generic lower bound
			if (!LOWER_BOUNDS_SUPPLIED)
			{
				lowerBounds = new ArrayList<Integer>();//reset for sanity
				for (int i=0; i< M; i++)
				{
					lowerBounds.add(0);
				}
			}
		}
		
	}
	
	/**
	 * Parses input arguments
	 * @param args - see usage instructions.
	 * @return true if there are no errors, false otherwise.
	 */
	public boolean parseArguments(String[] args)
	{
		//Check the number of arguments is correct (always odd)
		if (args.length % 2 != 1)
		{
			System.err.println("Error! Incorrect number of arguments.");
			return false;
		}
		
		// Parse Query file
		QUERY_FILE = args[0];
		
		if (!(new File(QUERY_FILE).exists()))
		{
			System.err.println("Error! " + QUERY_FILE + " does not exist.");
			return false;
		}
		else
		{
			//Load in file to memory
			tumorCounts = new ArrayList<Double>();
			normCounts = new ArrayList<Double>();
			upperBounds = new ArrayList<Integer>();
			lowerBounds = new ArrayList<Integer>();
			inputLines = new ArrayList<String>();
			loadQueryFile();
		}
		
		//Default is query file name
		OUTPUT_PREFIX = QUERY_FILE;
		
		
		//For each pair of arguments (flag and value) set parameters
		for (int i=1; i< args.length; i+=2)
		{
			
			if (args[i].equalsIgnoreCase("-TAU"))
			{
				try
				{
					TAU = Integer.parseInt(args[i+1]);
					if (TAU <= 0)
						throw new Exception();
				}
				catch (Exception e)
				{
					System.out.println("Error! TAU must be a non-negative integer.");
					return false;
				}
			}//End TAU Flag
			
			if (args[i].equalsIgnoreCase("-MAX_K"))
			{
				try
				{
					MAX_K = Integer.parseInt(args[i+1]);
					if (MAX_K < 1)
						throw new Exception();
				}
				catch (Exception e)
				{
					System.out.println("Error! MAX_K must be a non-negative integer.");
					return false;
				}
			}
			
			if (args[i].equalsIgnoreCase("-OUTPUT_PREFIX"))
			{
				OUTPUT_PREFIX = args[i+1];
			}
			
			
			if (args[i].equalsIgnoreCase("-NUM_COMPS"))
			{
				try
				{
					NUM_COMPS = Integer.parseInt(args[i+1]);
					
					if (NUM_COMPS < 2)
						throw new Exception();
				}
				catch (NumberFormatException e)
				{
					System.out.println("Error! NUM_COMPS must be an integer.");
					return false;
				}
				catch (Exception e)
				{
					System.out.println("Error! NUM_COMPS must be larger than or equal to 2.");
					return false;
				}
			}
				
			
			if (args[i].equalsIgnoreCase("-CHECK_ORDER"))
			{
				try
				{
					CHECK_ORDER = Boolean.parseBoolean(args[i+1]);
				}
				catch (Exception e)
				{
					System.out.println("Error! Unable to process CHECK_ORDER flag.");
					return false;
				}
			}
			
			if (args[i].equalsIgnoreCase("-MAX_NORMAL"))
			{
				try
				{
					MAX_NORMAL = Double.parseDouble(args[i+1]);
				}
				catch (Exception e)
				{
					System.out.println("Error! Unable to process MAX_NORMAL flag.");
					return false;
				}
			}
			
			if (args[i].equalsIgnoreCase("-BOUND_HEURISTIC"))
			{
				try
				{
					USE_BOUND_HEURISTIC = true;
					HEURISTIC_VAL=Double.parseDouble(args[i+1]);
					
					if (HEURISTIC_VAL < 0 ) //Use negative numbers to turn off
						USE_BOUND_HEURISTIC = false;
					
				}
				catch (Exception e)
				{
					System.out.println("Error! Unable to process BOUND_HEURISTIC flag.");
					return false;
				}
			}
			
			if (args[i].equalsIgnoreCase("-NORMAL_BOUND_HEURISTIC"))
			{
				try
				{
					USE_NEW_BOUND_HEURISTIC = true;
					HEURISTIC_NORMAL=Integer.parseInt(args[i+1]);
				}
				catch (Exception e)
				{
					System.out.println("Error! Unable to process NORMAL_BOUND_HEURISTIC flag.");
					return false;
				}
			}
			
			if (args[i].equalsIgnoreCase("-HEURISTIC_LB"))
			{
				try
				{
					HEURISTIC_LB = Double.parseDouble(args[i+1]);
				}
				catch ( Exception e)
				{
					System.out.println("Error! Unable to process HEURISTIC_LB flag.");
					return false;
				}
			}
			
			if (args[i].equalsIgnoreCase("-HEURISTIC_UB"))
			{
				try
				{
					HEURISTIC_UB = Double.parseDouble(args[i+1]);
				}
				catch ( Exception e)
				{
					System.out.println("Error! Unable to process HEURISTIC_UB flag.");
					return false;
				}
			}
			
			
			
		}//End parse flags
		
		//Initialize countGenerator
		//gen = new countGeneratorMulti(M,NUM_COMPS-1,MAX_K);
		
		/**
		gen = new generateAllValidC(M,NUM_COMPS-1,MAX_K);
		
		if (USE_BOUND_HEURISTIC)
		{
			this.setBounds();
		}
		else
		{
			//Generic upper bound
			if (!UPPER_BOUNDS_SUPPLIED)
			{
				upperBounds = new ArrayList<Integer>();//reset for sanity
				for (int i = 0; i < M; i++)
				{
					upperBounds.add(MAX_K);
				}
			}
			
			//Generic lower bound
			if (!LOWER_BOUNDS_SUPPLIED)
			{
				lowerBounds = new ArrayList<Integer>();//reset for sanity
				for (int i=0; i< M; i++)
				{
					lowerBounds.add(0);
				}
			}
		}
		**/
		
		
		return true;
	}//end parseArguments
	
	/**
	 * Prints the usage information.
	 */
	public void printUsage()
	{
		System.out.println("\nProgram: runTHetA");
		System.out.println("USAGE (src): java runTHetA <QUERY_FILE> [Options]\n" +
				"USAGE (jar): java -jar runTHetA <QUERY_FILE> [Options]\n" + 
				"<QUERY_FILE> [String]\n" +
				"\t An input file containing chrm, start, end, tumorCt, normalCt \n" +
				"Options are:\n " + 
				"-MAX_K [Integer] (Default: 3)\n" +
				"\t The maximum value that we allow entries in C to take. \n" +
				"-TAU [Integer] (Default: 2)\n" +
				"\t Expected number of copies in normal genome. \n" +
				"-OUTPUT_PREFIX [String] (Default: <QUERY_FILE>\n" +
				"\t Prefix for all files created. \n" +
				"-NUM_COMPS [Integer] (Default: 2)\n" +
				"\t The number of components to try and solve for.\n" + 
				"-CHECK_ORDER [Boolean] (Default: false)\n" +
				"\t Use order to limit number of matrices we check.\n" + 
				"-MAX_NORMAL [Double] (Default: 0.5)\n" +
				"\t The maximum fraction normal admixture to consider.\n" +
				"-BOUND_HEURISTIC [Double] (Default: 0.5)\n" +
				"\t Use bound heuristic with specified number of stds. \n" +
				"\t Set to false in order to supply specific upper/lower bounds\n" +
				"\t for each interval as two new columns in input file.\n" +
				"-NORMAL_BOUND_HEURISTIC [Integer] (Default: Not Used)\n" +
				"\t Set a different value for the expected copy of the tumor.\n" +
				"-HEURISTIC_LB [Double] (Default: 0.9) \n" +
				"\t Lower bound for tumor/normal ratio for expected copy in tumor.\n" +
				"\t Only applies if -NORMAL_BOUND_HEURISTIC is used.\n" +
				"-HEURISTIC_UP [Double] (Default: 1.1) \n" +
				"\t Upper bound for tumor/normal ratio for expected copy in tumor.\n" +
				"\t Only applies if -NORMAL_BOUND_HEURISTIC is used.\n");
	}
	
	/**
	 * Prints the arguments that are set.
	 */
	public void printArguments()
	{
		System.out.println("\n=====================================");
		System.out.println("Arguments are:");
		System.out.println("   MAX_K  = " + MAX_K);
		System.out.println("   M  = " + M);
		System.out.println("   QUERY_FILE = " + QUERY_FILE);
		System.out.println("   TAU = " + TAU);
		System.out.println("   NUM_COMPS = " + NUM_COMPS);
		System.out.println("   OUTPUT_PREFIX = " + OUTPUT_PREFIX);
		System.out.println("   CHECK_ORDER = " + CHECK_ORDER);
		System.out.println("   MAX_NORMAL = " + MAX_NORMAL);
		System.out.println("   USE_BOUND_HEURISTIC = " + USE_BOUND_HEURISTIC);
		
		if (USE_BOUND_HEURISTIC)
		{
			System.out.println("   HEURISTIC_VAL = " + HEURISTIC_VAL);
		}
		System.out.println("   USE_NEW_BOUND_HEURISTIC = " + USE_NEW_BOUND_HEURISTIC);
		if (USE_NEW_BOUND_HEURISTIC)
		{
			System.out.println("    HEURISTIC_NORMAL = " + HEURISTIC_NORMAL);
			System.out.println("    HEURISTIC_LB = " + HEURISTIC_LB);
			System.out.println("    HEURISTIC_UP = " + HEURISTIC_UB);
		}
		
		System.out.println("\n=====================================");
	}
	
	/**
	 * Loads in a query file (having format: chrm, start, end, tumor, normal
	 * into memory and sets the appropriate variables including the desired
	 * query point and the observed "center" point.
	 */
	public void loadQueryFile()
	{
		M = 0; // reset
		
		try
		{
			FileInputStream fis = new FileInputStream(QUERY_FILE);
			InputStreamReader isr = new InputStreamReader(fis);
			BufferedReader br = new BufferedReader(isr);
			
			String curLine;
			
			while ((curLine = br.readLine()) != null)
			{
				inputLines.add(curLine); //save all lines
				
				//Check for header by looking for #
				if (curLine.contains("#"))
					continue;
				
				String[] vals = curLine.split("\\s+");
				
				//8-25-2012 Change to new file format (with ID column) 
				
				if (vals.length < 6 || vals.length > 8)
					throw new Exception();
				
				//Get counts
				tumorCounts.add(Double.parseDouble(vals[4]));
				normCounts.add(Double.parseDouble(vals[5]));
				M++;
				
				//9-28-12 Add bounds for variables
				if (vals.length >= 7)
				{
					upperBounds.add(Integer.parseInt(vals[6]));
					UPPER_BOUNDS_SUPPLIED = true;
				}
				
				if (vals.length == 8)
				{
					lowerBounds.add(Integer.parseInt(vals[7]));
					LOWER_BOUNDS_SUPPLIED = true;
				}
			}
			
			br.close();
			isr.close();
			fis.close();
		}
		catch (FileNotFoundException e)
		{
			System.err.println("Error! File not found: " + QUERY_FILE);
			System.exit(-1);
		} catch (NumberFormatException e) {
			System.err.println("Error! File has incorrect format: " + QUERY_FILE);
			System.exit(-1);
		} catch (IOException e) {
			System.err.println("Error! Problem reading file: " + QUERY_FILE);
			System.exit(-1);
		} catch (Exception e) {
			System.err.println("Error! File has incorrect format: " + QUERY_FILE);
			System.exit(-1);
		}
	}
	
	
	
	/**
	 * Brute force method for finding either:
	 * 1. The set of best solutions 
	 * 
	 * Iterates through all points in the space and directly calculates
	 * the distance in P_\Omega.
	 */
	public void findBestSoln()
	{		
		
		long counter = 1;
		
		if (NUM_COMPS == 2)
		{
			//System.out.println("Running Ahmad's code for n <= 2.");
			
			System.out.println("Running code ... ");
			
			ProblemSolver solver = new ProblemSolver(M,MAX_K,tumorCounts,normCounts,ACCURACY, TAU, MAX_NORMAL, upperBounds, lowerBounds);
			
			if (CHECK_ORDER)
				solver.allOptimalP();
			else
			{
				solver.bruteForceOptimalP();
			}
			
			//Convert C
			ArrayList<ArrayList<Integer>> retC = solver.bestC;
			for (int i = 0; i < retC.size(); i++)
			{
				ArrayList<Integer> curC = retC.get(i);
				int[][] transC = new int[M][1];
				
				for (int j=0; j < curC.size(); j++)
				{
					int curVal = curC.get(j);
					transC[j][0] = curVal;
				}
				
				bestC.add(transC);
			}
			
			//Convert Mu
			ArrayList<Double> retMu = solver.bestMu;
			for (int i = 0; i < retMu.size(); i++)
			{
				double[] transMu = new double[NUM_COMPS];
				double curMu = retMu.get(i);
				transMu[0] = curMu;
				transMu[1] = 1 - curMu;
				percentTumor.add(transMu);
			}
			
			//Convert p
			ArrayList<ArrayList<Double>> retP = solver.bestP;
			for (int i = 0; i < retP.size(); i++)
			{
				ArrayList<Double> curP = retP.get(i);
				double[] transP = new double[M];
				
				for (int j=0; j < curP.size(); j++)
				{
					double curVal = curP.get(j);
					transP[j] = curVal;
				}
				
				simplexPts.add(transP);
			}
			
			likelihood = solver.bestLikelihood;
		}
		else
		{
		
			System.err.println("You must use the matlab script for more than 2 components.");
			System.exit(-1);
			
			/**Comment out this part since matlab script must be used
			Iterator<int[][]> iter = gen.iterator();
			while (iter.hasNext())
			{
				//Step 0. Retrieve next point
				int[][] mat = iter.next();
				
				if (counter % 100000 == 0)
				//if (counter % 1 == 0)
				{
					System.out.println("Iteration: " + counter);
					System.out.println("Current C: " + mat2String(mat));
				}	
				
				counter++;
				
				
				WekaOptNew myOpt = new WekaOptNew(mat, TAU, tumorCounts, normCounts);
				myOpt.setMaxIteration(500);
				
				int numParams = NUM_COMPS+1; //add one for lambda
				double[] init = new double[numParams];
				for (int i=0; i < numParams; i++)
				{
					if (i < numParams - 1)
					{
						init[i] = 1.0/NUM_COMPS;
					}
					else
						init[i] = 999999999;
				}
				
				double[][] constraints = new double[2][numParams];
				for (int i=0; i< numParams; i++)
				{
					constraints[0][i] = 0;
					
					if (i < numParams - 1)
					{
						constraints[0][i] = 0.0001;
						constraints[1][i] = 1;
					}
					else
					{
						constraints[0][i] = Double.NEGATIVE_INFINITY; //0.0001;
						constraints[1][i] = Double.POSITIVE_INFINITY; //Double.POSITIVE_INFINITY;
						//constraints[0][i] = 999999999; //0.0001;
						//constraints[1][i] = 999999999; //Double.POSITIVE_INFINITY;
					}
				}
				
				double[] final_params = new double[NUM_COMPS + 1];
				
				try {
					final_params = myOpt.findArgmin(init, constraints);
				} catch (Exception e) {
					e.printStackTrace();
					System.exit(-1);
				}
				
				if (final_params == null)
				{
					final_params = myOpt.getVarbValues();
					//System.err.println("Max Iters Encountered.");
					//System.out.println("Max Iters Encountered.");
				}
				
				double[] mu = new double[NUM_COMPS];
				double sum = 0;
				for (int i = 0; i < NUM_COMPS; i++)
				{
					mu[i] = final_params[i];
					sum+=mu[i];
				}
				
				
				for (int i = 0; i < NUM_COMPS; i++)
				{
					mu[i] = mu[i]/sum;
					final_params[i] = mu[i];
				}
				
				double like = Double.POSITIVE_INFINITY;
				try {
					like = myOpt.objectiveFunction(final_params);
				} catch (Exception e) 
				{
					e.printStackTrace();
					System.exit(-1);
				}
				
				double rounded = Math.round(like);
				double[] point = myOpt.getWCmuNormalized(mu);
				
				
				
				//Step 3. Determine if we want to keep the point
				if (rounded < bestLike)
				{
					bestLike = rounded;
					bestC = new ArrayList<int[][]>();
					percentTumor = new ArrayList<double[]>();
					simplexPts = new ArrayList<double[]>();
					likelihood = new ArrayList<Double>();
				}
				
				if (rounded <= bestLike)
				{
					int[][] bestCMat = mat.clone();	//handle specially since this is object
					bestC.add(bestCMat);
					percentTumor.add(mu);
					simplexPts.add(point);
					likelihood.add(like);
				}
				
			}
			**/
		}//end if not check order and n=2
	}
	
	/**
	 * Saves the solutions found to a text file with postfix of .results in
	 * the specified output directory.
	 */
	public void printSols()
	{
		// Save results file
		
		//9/1/12 - change file output to show useful parameters
		String countsFile = OUTPUT_PREFIX + "_k_" + MAX_K + "_n_" + NUM_COMPS + "_tau_" + TAU + ".results";
		saveResults(countsFile, likelihood, bestC, percentTumor, simplexPts);
		
	}
	
	/**
	 * Saves the solutions found to a text file with postfix of .results in
	 * the specified output directory.  Filename also includes specification
	 * of brute vs. smart.
	 */
	public void printSolsWithType()
	{
		// Save results file
		String type = "BRUTE";
		if (CHECK_ORDER)
			type = "SMART";
		
		String countsFile = OUTPUT_PREFIX + "_k_" + MAX_K + "_n_" + NUM_COMPS + "_tau_" + TAU + "_type_" + type + ".results";
		saveResults(countsFile, likelihood, bestC, percentTumor, simplexPts);
		
	}
	
	/**
	 * Saves the solutions found to a text file with postfix of .results in
	 * the specified output directory.  Filename also includes specification
	 * of brute vs. smart.
	 */
	public void printSolsWithType(String type)
	{
		
		String countsFile = OUTPUT_PREFIX + "_k_" + MAX_K + "_n_" + NUM_COMPS + "_tau_" + TAU + "_type_" + type + ".results";
		saveResults(countsFile, likelihood, bestC, percentTumor, simplexPts);
		
	}
	
	
	/**
	 * Helper method for saving results to disk.
	 * @param fileName - output file name
	 * @param dist - list of distances
	 * @param mats - list of C matrices
	 * @param mu - list of mus
	 * @param simplex - list of solution points on the simplex
	 */
	public static void saveResults(String fileName, ArrayList<Double> dist, ArrayList<int[][]> vals, ArrayList<double[]> mu, ArrayList<double[]> simplex)
	{
		//String header = "#Likelihood" + "\t" + "PercentTumor" + "\t" + "counts" + TAB + "simplexPt";
		String header = "#NLL" + "\t" + "mu" + "\t" + "C_2" + "\t" + "p*";
		
		try
		{
			FileOutputStream fos = new FileOutputStream(fileName);
			Writer aWriter = new OutputStreamWriter(fos);
			BufferedWriter out = new BufferedWriter(aWriter);
			
			out.write(header);
			out.newLine();
			
			
			for (int i = 0; i < vals.size(); i++)
			{
				StringBuffer sb = new StringBuffer();
				sb.append(dist.get(i)); //just write as a -1 for now
				sb.append(TAB);
				sb.append(vector2String(mu.get(i)));
				sb.append(TAB);
				sb.append(mat2String(vals.get(i)));
				sb.append(TAB);
				sb.append(vector2String(simplex.get(i)));
				
				out.write(sb.toString());
				out.newLine();
			}//end writing all results
			
			out.close();
			aWriter.close();
			fos.close();
		}//end of try
		catch (IOException e)
		{
			System.err.println("Error!  Cannot write to output directory.");
			e.printStackTrace();
			System.exit(-1);
		}
		
	}
	
	
	public void  saveBoundsFile()
	{
		String BoundsFile = OUTPUT_PREFIX + "_k_" + MAX_K + "_n_" + NUM_COMPS + "_tau_" + TAU + ".withBounds";
		
		try
		{
			FileOutputStream fos = new FileOutputStream(BoundsFile);
			Writer aWriter = new OutputStreamWriter(fos);
			BufferedWriter out = new BufferedWriter(aWriter);
			
			//Header line
			String header = inputLines.get(0);
			header = header + TAB + "UpperBound" + TAB + "LowerBound";
			out.write(header);
			
			for (int i = 1; i < inputLines.size(); i++)
			{
				String curLine = inputLines.get(i);
				int curUpper = upperBounds.get(i-1);//off by one due to header
				int curLower = lowerBounds.get(i-1);//off by one due to header
				
				curLine = curLine + TAB + curUpper + TAB + curLower;
				out.newLine();
				out.write(curLine);
			}
			
			
			out.close();
			aWriter.close();
			fos.close();
		}//end of try
		catch (IOException e)
		{
			System.err.println("Error!  Cannot write bounds file.");
			e.printStackTrace();
			System.exit(-1);
		}
		
	}
	
	/**
	 * This function uses the parameters set in this object to set correct 
	 * lower and upper bounds for each interval using the heuristic.
	 */
	public void setBoundsNew()
	{
		ArrayList<Double> normTumor = normalizeArray(this.tumorCounts);
		ArrayList<Double> normNormal = normalizeArray(this.normCounts);
		ArrayList<Double> ratios = new ArrayList<Double>();
		
		for (int i = 0; i< normTumor.size(); i++)
		{
			double curTumor = normTumor.get(i);
			double curNormal = normNormal.get(i);
			double curRatio = curTumor/curNormal;
			ratios.add(curRatio);
			
		}
		
		
		//Set Bounds
		lowerBounds = new ArrayList<Integer>();
		upperBounds = new ArrayList<Integer>();
		
		for (int i = 0; i < ratios.size(); i++)
		{
			double curRatio = ratios.get(i);
			
			if (curRatio < HEURISTIC_LB) //amplification
			{
				lowerBounds.add(0);
				upperBounds.add(this.HEURISTIC_NORMAL);
			}
			else if (curRatio > HEURISTIC_UB)
			{
				if (curRatio > 2) //EXCISSIVELY AMPLIFIED -- Need to USE different bounds
				{
					double expCopy = this.HEURISTIC_NORMAL * curRatio;
					
					int bound = (int)Math.round(expCopy);
					int lower = bound - 1;
					int upper = bound + 1;
					
					if (upper < this.MAX_K)
					{
						upper = this.MAX_K;
					}
					
					lowerBounds.add(lower);
					upperBounds.add(upper);
					
				}
				else
				{
					lowerBounds.add(this.HEURISTIC_NORMAL);
					upperBounds.add(this.MAX_K); //CHANGES THIS FOR REALLY AMPLIFIED???
				}
			}
			else
			{
				lowerBounds.add(this.HEURISTIC_NORMAL);
				upperBounds.add(this.HEURISTIC_NORMAL);
			}
		}
		
		saveBoundsFile();
	}
	
	
	
	/**
	 * This function uses the parameters set in this object to set correct 
	 * lower and upper bounds for each interval using the heuristic.
	 */
	public void setBounds()
	{
		ArrayList<Double> normTumor = normalizeArray(this.tumorCounts);
		ArrayList<Double> normNormal = normalizeArray(this.normCounts);
		ArrayList<Double> ratios = new ArrayList<Double>();
		
		for (int i = 0; i< normTumor.size(); i++)
		{
			double curTumor = normTumor.get(i);
			double curNormal = normNormal.get(i);
			double curRatio = curTumor/curNormal;
			ratios.add(curRatio);
			
		}
		
		//Determine mean and std
		double curMean = calcMean(ratios);
		double curStd = calcSTD(ratios);
		double cutoff = curMean + this.HEURISTIC_VAL*curStd;
		
		
		//Set Bounds
		lowerBounds = new ArrayList<Integer>();
		upperBounds = new ArrayList<Integer>();
		
		for (int i = 0; i < ratios.size(); i++)
		{
			double curRatio = ratios.get(i);
			
			if (curRatio > cutoff) //amplification
			{
				double expCopy = this.TAU * curRatio;
				
				int bound = (int)Math.round(expCopy);
				int lower = bound - 1;
				int upper = bound + 1;
				
				if (lower < this.TAU)
					lower = this.TAU;
				
				if (upper < this.MAX_K)
					upper = this.MAX_K;
				
				lowerBounds.add(lower);
				upperBounds.add(upper);
				
				/**
				
				//Too far outside our range - just set and print error
				if (expCopy > this.MAX_K )
				{
					int bound = (int)Math.ceil(expCopy);
					lowerBounds.add(bound + 3); //anchor value - higher allows for normal contamination
					upperBounds.add(bound + 3);
					
					String line = inputLines.get(i+1);//+1 for header line
					System.out.println("Interval is potientially amplified more than max value of K: " + this.MAX_K);
					System.out.println("Using Heuristic to set copy number to: " + (bound + 3));
					System.out.println("Interval: " + line + "\n");
				}
				else
				{
				
					lowerBounds.add(this.TAU);
					upperBounds.add(this.MAX_K);
				}
				
				**/
			}
			else //normal or deleted
			{

				lowerBounds.add(0);
				upperBounds.add(this.TAU);

			}
		}
		
		saveBoundsFile();
	}
	
	
	
	/**
	 * Turns an integer matrix into a string that can be stored in 
	 * the output file.  Columns are comma separated and rows are 
	 * colon separated.
	 * @param mat
	 * @return
	 */
	private static String mat2String(int[][] mat)
	{
		StringBuilder sb =  new StringBuilder();
		for (int i = 0; i < mat.length; i++)
		{
			for (int j=0; j < mat[i].length; j++ )
			{
				sb.append(mat[i][j]);
				
				if (j < mat[i].length -1)
					sb.append(",");
			}
			
			if (i < mat.length - 1)
				sb.append(":");
		}
		
		return sb.toString();
	}
	
	
	
	/**
	 * Turns a vector into a string that can be stored in the output
	 * file.  Entries are comma separated.
	 * @param mat
	 * @return
	 */
	private static String vector2String(double[] mat)
	{
		StringBuilder sb = new StringBuilder();
		for (int i=0; i < mat.length; i++)
		{
			sb.append(mat[i]);
			
			if (i < mat.length - 1)
				sb.append(",");
		}
		
		return sb.toString();
	}
	

	
	/**
	 * Normalizes the provided double vector.
	 * @param mat
	 * @return
	 */
	private static double[] normalizeVec(double[] mat)
	{
		int num = mat.length;
		double[] ret = new double[num];
		
		double sum = 0;
		for (int i=0; i < mat.length; i++)
		{
			sum+=mat[i];
		}
		
		for (int i=0; i < mat.length; i++)
		{
			ret[i] = mat[i]/sum;
		}
		
		return ret;
	}
	
	
	/**
	 * Adds length and mappability data to integer matrix by multiplying
	 * by normal read counts.  (Change to normal distribution?)
	 * @param mat
	 * @return
	 */
	private double[][] addLenAndMap(int[][] mat)
	{
		int numRows = mat.length;
		int numCols = mat[0].length;
		
		double[][] updatedMat = new double[numRows][numCols];
		
		//Multiply each column by normal counts
		for (int i= 0; i < numRows; i++)
		{
			for (int j = 0; j < numCols; j++)
			{
				updatedMat[i][j] = mat[i][j] * normCounts.get(i);
			}
		}
		
		return updatedMat;
	}
	
	/**
	 * normalizes the columns of the provided matrix by their sum.
	 * @param mat
	 * @return
	 */
	private double[][] normalizeByCol(double[][] mat)
	{
		int numRows = mat.length;
		int numCols = mat[0].length;
		
		double[][] normMat = new double[numRows][numCols];
		
		//Get sum, then normalize results
		for (int j = 0; j < numCols; j++)
		{
			//Calculate Sum
			double sum = 0;
			for (int i =0; i < numRows; i++)
			{
				double val = mat[i][j];
				sum+=val;
			}
			
			//Normalize column
			for (int i=0; i< numRows; i++)
			{
				normMat[i][j] = mat[i][j]/sum;
			}
		}//end loop on columns
		
		return normMat;
	}
	
	
	/**
	 * Rounds the provided double using num points past the decimal place.
	 * @param d
	 * @param num
	 * @return
	 */
	private static double roundPrecision(double d, int num)
	{
		return (double)Math.round(d * Math.pow(10,num)) / Math.pow(10,num);
	}
	
	
	/**
	 * Returns a vector with indices of the query point in sorted order.
	 * @param query
	 * @return
	 */
	private int[] getOrder(double[] query)
	{
		TreeMap<Double, Integer> map = new TreeMap<Double, Integer>();
		for (int i = 0; i< query.length; i++)
		{
			map.put(query[i]/normCounts.get(i), i);
		}
		
		int[] order = new int[query.length];
		int count = 0;
		
		Iterator<Integer> iter = map.values().iterator();
		while (iter.hasNext())
		{
			int idx = iter.next();
			order[count] = idx;
			count++;
		}
		
		return order;
	}
	
	/**
	 * Returns a normalized version of the input.
	 * @param input
	 * @return
	 */
	private static ArrayList<Double> normalizeArray(ArrayList<Double> input)
	{
		ArrayList<Double> output = new ArrayList<Double>();
		double sum = 0;
		
		for (int i = 0; i < input.size(); i++)
		{
			output.add(input.get(i));
			sum+=input.get(i);
		}
		
		for (int i = 0; i < output.size(); i++)
		{
			double cur = output.get(i);
			output.set(i,cur/sum);
		}
		
		return output;
	}
	
	public static double calcMean(ArrayList<Double> list)
	{
		double sum = 0;
		for (int i = 0; i < list.size(); i++)
		{
			sum += list.get(i);
		}
		
		double avg = sum / list.size();
		
		return avg;
	}
	
	public static double calcSTD(ArrayList<Double> list)
	{
		double std = 0;
		double mean = calcMean(list);
		
		for (int i = 0; i < list.size(); i++)
		{
			double val = list.get(i);
			std+= Math.pow(mean - val, 2);
		}
		
		std =  std / (list.size() - 1);
		std = Math.sqrt(std);
		
		return std;
		
	}
	

}
