# Supplementary material for: THetA: inferring intra-tumor heterogeneity from high-throughput DNA sequencing data
Source: Genome Biol. 2013 Jul 29;14(7):R80. doi: 10.1186/gb-2013-14-7-r80 (PMC4054893; doi:10.1186/gb-2013-14-7-r80)
Supplement: Additional file 2 — THetA software package at the time of publication. In general, it is recommended that the latest version of THetA be downloaded from [60]. [file gb-2013-14-7-r80-S2.GZ › THetA_Beta_0.03_src/matlab/mainMethod/checkValidC.m]

%Checks to see if all pairs of rows have some elements in the correct
%sorted order as determined by the sorted_idx vector (increasing)
function[isValid] = checkValidC(C,sorted_idx)

M = size(C,1);
isValid=1;

for i=1:M
   idx1=sorted_idx(i);
   curRow = C(idx1,:);
   
   for j=1:i-1
       idx2=sorted_idx(j);
       otherRow = C(idx2,:);
       
       %Make sure some column has idx2 <= idx1
       comp = (otherRow <= curRow);
    
        idx = find(comp == 1);
    
        if (isempty(idx))
            isValid = 0;
            return;
        end
   end
end
