# Supplementary material for: THetA: inferring intra-tumor heterogeneity from high-throughput DNA sequencing data
Source: Genome Biol. 2013 Jul 29;14(7):R80. doi: 10.1186/gb-2013-14-7-r80 (PMC4054893; doi:10.1186/gb-2013-14-7-r80)
Supplement: Additional file 2 — THetA software package at the time of publication. In general, it is recommended that the latest version of THetA be downloaded from [60]. [file gb-2013-14-7-r80-S2.GZ › THetA_Beta_0.03_src/matlab/mainMethod/figuresize.m]

function figuresize( w , h , u )
%FIGURESIZE Set a figure to a specific size
%
% When saving a figure as a PDF, it is necessary to set the
% figure size appropriately. This function sets the "paper size"
% sufficient that the figure is saved with a tight bounding box.
% It will also set the figure size on screen correspondingly.
%
% figuresize(width,height) - sets the figure size in centimeters
% figuresize(width,height,units) - sets the figure size in <units>
%
% <units> can be any of the standard Matlab lengths.
%
% Will Robertson
% 28 April 2010
%
% Copyright and licence information appended.

p = inputParser;
p.addRequired('width', @(x) isnumeric(x) && all(size(x)==1) );
p.addRequired('height',@(x) isnumeric(x) && all(size(x)==1) );
p.addOptional('units','centimeters',...
  @(x) any(strcmp(x,{'normalized','centimeters','inches','points'})) );

p.parse( w, h, u );
w = p.Results.width;
h = p.Results.height;
u = p.Results.units;

p = 0.01;

set(gcf,'Units',u);
screenpos = get(gcf,'Position');

set(gcf,...
  'Position',[screenpos(1:2) w h],...
  'PaperUnits',u,...
  'PaperPosition',[p*w p*h w h],...
  'PaperSize',[w*(1+2*p) h*(1+2*p)]);

end


% Copyright (c) 2010 Will Robertson, wspr 81 at gmail dot com
% All rights reserved.
%
% Distributed under the BSD licence in accordance with the wishes of the
% Matlab File Exchange. (Usually I'd pick the Apache License.)
%
% Redistribution and use in source and binary forms, with or without
% modification, are permitted provided that the following conditions are met:
% * Redistributions of source code must retain the above copyright
% notice, this list of conditions and the following disclaimer.
% * Redistributions in binary form must reproduce the above copyright
% notice, this list of conditions and the following disclaimer in the
% documentation and/or other materials provided with the distribution.
%
% THIS SOFTWARE IS PROVIDED BY THE COPYRIGHT HOLDER ''AS IS'' AND ANY
% EXPRESS OR IMPLIED WARRANTIES, INCLUDING, BUT NOT LIMITED TO, THE IMPLIED
% WARRANTIES OF MERCHANTABILITY AND FITNESS FOR A PARTICULAR PURPOSE ARE
% DISCLAIMED. IN NO EVENT SHALL THE COPYRIGHT HOLDER BE LIABLE FOR ANY
% DIRECT, INDIRECT, INCIDENTAL, SPECIAL, EXEMPLARY, OR CONSEQUENTIAL DAMAGES
% (INCLUDING, BUT NOT LIMITED TO, PROCUREMENT OF SUBSTITUTE GOODS OR SERVICES;
% LOSS OF USE, DATA, OR PROFITS; OR BUSINESS INTERRUPTION) HOWEVER CAUSED AND
% ON ANY THEORY OF LIABILITY, WHETHER IN CONTRACT, STRICT LIABILITY, OR TORT
% (INCLUDING NEGLIGENCE OR OTHERWISE) ARISING IN ANY WAY OUT OF THE USE OF
% THIS SOFTWARE, EVEN IF ADVISED OF THE POSSIBILITY OF SUCH DAMAGE.
