# Supplementary material for: THetA: inferring intra-tumor heterogeneity from high-throughput DNA sequencing data
Source: Genome Biol. 2013 Jul 29;14(7):R80. doi: 10.1186/gb-2013-14-7-r80 (PMC4054893; doi:10.1186/gb-2013-14-7-r80)
Supplement: Additional file 2 — THetA software package at the time of publication. In general, it is recommended that the latest version of THetA be downloaded from [60]. [file gb-2013-14-7-r80-S2.GZ › THetA_Beta_0.03_src/matlab/mainMethod/filterBests.m]

function [fbC, fbMu, fbP, fbLike] = filterBests(bestC, bestMu, bestP, allLike, bestLikelihood, epsilon)
    
    indicesToRemove = [];
    
    fbC    = bestC;
    fbMu   = bestMu;
    fbP    = bestP;
    fbLike = allLike;
    
    for i=1:length(allLike)
        if(allLike(i) > bestLikelihood + epsilon)
            indicesToRemove = [indicesToRemove, i - length(indicesToRemove)];
        end
    end
    
    for i = indicesToRemove
        fbC(i) = [];
        fbMu(i) = [];
        fbP(i) = [];
        fbLike(i) = [];
    end
    
end
