# Supplementary material for: THetA: inferring intra-tumor heterogeneity from high-throughput DNA sequencing data
Source: Genome Biol. 2013 Jul 29;14(7):R80. doi: 10.1186/gb-2013-14-7-r80 (PMC4054893; doi:10.1186/gb-2013-14-7-r80)
Supplement: Additional file 2 — THetA software package at the time of publication. In general, it is recommended that the latest version of THetA be downloaded from [60]. [file gb-2013-14-7-r80-S2.GZ › THetA_Beta_0.03_src/matlab/mainMethod/lessThanCol.m]

function y = lessThanCol(a, b, M)
    y = 1;
    i = M;
    while(i >= 1) 
        if(a(i) == b(i))
            i = i-1;
        elseif (a(i) < b(i))
            y = 1;
            return;
        else
            y = 0;
            return;
        end
    end
    y=0;
end
