# Supplementary material for: THetA: inferring intra-tumor heterogeneity from high-throughput DNA sequencing data
Source: Genome Biol. 2013 Jul 29;14(7):R80. doi: 10.1186/gb-2013-14-7-r80 (PMC4054893; doi:10.1186/gb-2013-14-7-r80)
Supplement: Additional file 2 — THetA software package at the time of publication. In general, it is recommended that the latest version of THetA be downloaded from [60]. [file gb-2013-14-7-r80-S2.GZ › THetA_Beta_0.03_src/matlab/mainMethod/projectSimplex.m]

%%%%%%%%%%%%%%%%%%%%%%%%%%%%%%%%%%%%%%%%%%%%%%%%%%%%%%%%%%%%%%%%%%%%%%%%%%%
% This function creates a projection of the supplied mu onto the 
% probability simplex.
% 
% INPUT: 
% mu - found vector of mu.
%
% OUTPUT:
% proj_mu -  The mu values are mapped to the closest point on the simplex 
% using the L2 distance.
%%%%%%%%%%%%%%%%%%%%%%%%%%%%%%%%%%%%%%%%%%%%%%%%%%%%%%%%%%%%%%%%%%%%%%%%%%
function[proj_mu] = projectSimplex(mu)

N = size(mu,1);

% Project mu onto the simplex
temp = sort(mu,'descend');

sm = 0;
for j = 1:N
    sm = sm + temp(j);
    if temp(j) - (1/j)*(sm-1) > 0
        row = j;
        sm_row = sm;
    end
end
theta = (1/row)*(sm_row-1);
proj_mu = max(mu-theta,0);
