# Supplementary material for: THetA: inferring intra-tumor heterogeneity from high-throughput DNA sequencing data
Source: Genome Biol. 2013 Jul 29;14(7):R80. doi: 10.1186/gb-2013-14-7-r80 (PMC4054893; doi:10.1186/gb-2013-14-7-r80)
Supplement: Additional file 2 — THetA software package at the time of publication. In general, it is recommended that the latest version of THetA be downloaded from [60]. [file gb-2013-14-7-r80-S2.GZ › THetA_Beta_0.03_src/matlab/tools/minConf/myProcessOptions.m]

function [varargout] = myProcessOptions(options,varargin)
% Similar to processOptions, but case insensitive and
%   using a struct instead of a variable length list

options = toUpper(options);

for i = 1:2:length(varargin)
    if isfield(options,upper(varargin{i}))
        v = getfield(options,upper(varargin{i}));
        if isempty(v)
            varargout{(i+1)/2}=varargin{i+1};
        else
            varargout{(i+1)/2}=v;
        end
    else
        varargout{(i+1)/2}=varargin{i+1};
    end
end

end

function [o] = toUpper(o)
if ~isempty(o)
    fn = fieldnames(o);
    for i = 1:length(fn)
        o = setfield(o,upper(fn{i}),getfield(o,fn{i}));
    end
end
end
