# Supplementary material for: THetA: inferring intra-tumor heterogeneity from high-throughput DNA sequencing data
Source: Genome Biol. 2013 Jul 29;14(7):R80. doi: 10.1186/gb-2013-14-7-r80 (PMC4054893; doi:10.1186/gb-2013-14-7-r80)
Supplement: Additional file 2 — THetA software package at the time of publication. In general, it is recommended that the latest version of THetA be downloaded from [60]. [file gb-2013-14-7-r80-S2.GZ › THetA_Beta_0.03_src/matlab/tools/minConf/minConf/boundProject.m]

function [x] = boundProject(x,LB,UB)
% function [x] = boundProject(x,LB,UB)
%   Computes projection of x onto constraints LB <= x <= UB

x(x < LB) = LB(x < LB);
if nargin > 2
x(x > UB) = UB(x > UB);
end
