# Supplementary material for: THetA: inferring intra-tumor heterogeneity from high-throughput DNA sequencing data
Source: Genome Biol. 2013 Jul 29;14(7):R80. doi: 10.1186/gb-2013-14-7-r80 (PMC4054893; doi:10.1186/gb-2013-14-7-r80)
Supplement: Additional file 2 — THetA software package at the time of publication. In general, it is recommended that the latest version of THetA be downloaded from [60]. [file gb-2013-14-7-r80-S2.GZ › THetA_Beta_0.03_src/matlab/tools/minConf/minConf/linearProject.m]

function [z] = linearInequalityProject(x,A,b,Aeq,beq,LB,UB)
% Computes Projection of x onto the constraint Ax + b >= 0:
% min_z ||z - x||_2
% s.t. Az + b > 0, Aeqz = Beq, z >= LB, z <= UB

% z'z - 2z'x + x'x

if nargin < 5
    Aeq = [];
    beq = [];
end
if nargin < 6
    LB = [];
end
if nargin < 7
    UB = [];
end

p = length(x);
H = eye(p);
f = -x;

options.LargeScale = 'off';
options.Display = 'none';
z = quadprog(H,f,-A,b,Aeq,beq,LB,UB,x,options);
