# Supplementary material for: THetA: inferring intra-tumor heterogeneity from high-throughput DNA sequencing data
Source: Genome Biol. 2013 Jul 29;14(7):R80. doi: 10.1186/gb-2013-14-7-r80 (PMC4054893; doi:10.1186/gb-2013-14-7-r80)
Supplement: Additional file 2 — THetA software package at the time of publication. In general, it is recommended that the latest version of THetA be downloaded from [60]. [file gb-2013-14-7-r80-S2.GZ › THetA_Beta_0.03_src/matlab/tools/minConf/minConf/projectSimplex.m]

function [w] = projectSimplex(v)
% Computest the minimum L2-distance projection of vector v onto the probability simplex
nVars = length(v);
mu = sort(v,'descend');
sm = 0;
for j = 1:nVars
    sm = sm+mu(j);
   if mu(j) - (1/j)*(sm-1) > 0
       row = j;
       sm_row = sm;
   end
end
theta = (1/row)*(sm_row-1);
w = max(v-theta,0);
