# Supplementary material for: THetA: inferring intra-tumor heterogeneity from high-throughput DNA sequencing data
Source: Genome Biol. 2013 Jul 29;14(7):R80. doi: 10.1186/gb-2013-14-7-r80 (PMC4054893; doi:10.1186/gb-2013-14-7-r80)
Supplement: Additional file 2 — THetA software package at the time of publication. In general, it is recommended that the latest version of THetA be downloaded from [60]. [file gb-2013-14-7-r80-S2.GZ › THetA_Beta_0.03_src/matlab/tools/minConf/minFunc/lbfgs.m]

function [d] = lbfgs(g,s,y,Hdiag)
% BFGS Search Direction
%
% This function returns the (L-BFGS) approximate inverse Hessian,
% multiplied by the gradient
%
% If you pass in all previous directions/sizes, it will be the same as full BFGS
% If you truncate to the k most recent directions/sizes, it will be L-BFGS
%
% s - previous search directions (p by k)
% y - previous step sizes (p by k)
% g - gradient (p by 1)
% Hdiag - value of initial Hessian diagonal elements (scalar)

[p,k] = size(s);

for i = 1:k
    ro(i,1) = 1/(y(:,i)'*s(:,i));
end

q = zeros(p,k+1);
r = zeros(p,k+1);
al =zeros(k,1);
be =zeros(k,1);

q(:,k+1) = g;

for i = k:-1:1
    al(i) = ro(i)*s(:,i)'*q(:,i+1);
    q(:,i) = q(:,i+1)-al(i)*y(:,i);
end

% Multiply by Initial Hessian
r(:,1) = Hdiag*q(:,1);

for i = 1:k
    be(i) = ro(i)*y(:,i)'*r(:,i);
    r(:,i+1) = r(:,i) + s(:,i)*(al(i)-be(i));
end
d=r(:,k+1);
