# Supplementary material for: THetA: inferring intra-tumor heterogeneity from high-throughput DNA sequencing data
Source: Genome Biol. 2013 Jul 29;14(7):R80. doi: 10.1186/gb-2013-14-7-r80 (PMC4054893; doi:10.1186/gb-2013-14-7-r80)
Supplement: Additional file 2 — THetA software package at the time of publication. In general, it is recommended that the latest version of THetA be downloaded from [60]. [file gb-2013-14-7-r80-S2.GZ › THetA_Beta_0.03_src/matlab/tools/minConf/minFunc/lbfgsUpdate.m]

function [old_dirs,old_stps,Hdiag] = lbfgsUpdate(y,s,corrections,debug,old_dirs,old_stps,Hdiag)
ys = y'*s;
if ys > 1e-10
    numCorrections = size(old_dirs,2);
    if numCorrections < corrections
        % Full Update
        old_dirs(:,numCorrections+1) = s;
        old_stps(:,numCorrections+1) = y;
    else
        % Limited-Memory Update
        old_dirs = [old_dirs(:,2:corrections) s];
        old_stps = [old_stps(:,2:corrections) y];
    end

    % Update scale of initial Hessian approximation
    Hdiag = ys/(y'*y);
else
    if debug
        fprintf('Skipping Update\n');
    end
end
